# Supplementary material for: Single-cell transcriptomic analysis reveals the developmental trajectory and transcriptional regulatory networks of quinoa salt bladders
Source: Stress Biol. 2024 Nov 13;4(1):47. doi: 10.1007/s44154-024-00189-3 (PMC11557854; doi:10.1007/s44154-024-00189-3)
Supplement: Supplementary file 2 — Additional file 2: Table S1. Sequencing summary statistics showing the total number of cells before and after trimming and quality filtering. Table S2. All differentially expressed genes in each cell cluster. Table S3. Top 10 differentially expressed genes in each cell cluster. Table S4. The GO analysis of all differentially expressed genes in each cell cluster. Table S5. The KEGG analysis of all differentially expressed genes in each cell cluster. Table S6. GO enrichment analysis of the genes with highly variable expression of the three identified gene modules. Table S7. GO enrichment analysis of the genes with highly variable expression of the five identified gene modules. Table S8. Differently expressed TFs in each cluster. Table S9. String protein–protein interaction network analysis data. Table S10. The primers for RT-qPCR. [file 44154_2024_189_MOESM2_ESM.xlsx]

## Sheet: Table S1
Table S1. Sequencing summary statistics showing the total number of cells before and after trimming and quality filtering,
sampled	Mean_nUMI_beforeQC	Mean_nGene_beforeQC	Total_cells_beforeQC	Mean_nUMI_afterQC	Mean_nGene_afterQC	Total_cells_afterQC
limai_zhenye	8766.48	2719.93	15985	8137.51	2626.28	15537

## Sheet: Table S2
Table S2. All differentially expressed genes in each cell cluster.
gene	cluster
LOC110701888	1
LOC110720403	1
LOC110728206	1
LOC110690396	1
LOC110735075	1
LOC110714122	1
LOC110731543	1
LOC110700721	1
LOC110728613	1
LOC110720405	1
LOC110734228	1
LOC110728204	1
LOC110721655	1
LOC110703628	1
LOC110687271	1
LOC110708062	1
LOC110734409	1
LOC110681938	1
LOC110739431	1
LOC110728940	1
LOC110733397	1
LOC110698629	1
LOC110708773	1
LOC110728024	1
LOC110737684	1
LOC110722310	1
LOC110702089	1
LOC110738400	1
LOC110685533	1
LOC110688186	1
LOC110739532	1
LOC110736407	1
LOC110700316	1
LOC110719815	1
LOC110701077	1
LOC110683358	1
LOC110701172	1
LOC110709763	1
LOC110725760	1
LOC110698504	1
LOC110687737	1
LOC110703219	1
LOC110689168	1
LOC110694066	1
LOC110694824	1
LOC110684166	1
LOC110737089	1
LOC110696304	1
LOC110732523	1
LOC110731732	1
LOC110714271	1
LOC110713339	1
LOC110707941	1
LOC110716158	1
LOC110726510	1
LOC110736406	1
LOC110719613	1
LOC110718752	1
LOC110714294	1
LOC110687067	1
LOC110727888	1
LOC110704266	1
LOC110726430	1
LOC110724607	1
LOC110709676	1
LOC110711455	1
LOC110724143	1
LOC110732956	1
LOC110696647	1
LOC110704496	1
LOC110729778	1
LOC110711458	1
LOC110705046	1
LOC110705472	1
LOC110738000	1
LOC110734973	1
LOC110723719	1
LOC110724842	1
LOC110688427	1
LOC110728864	1
LOC110701081	1
LOC110705622	1
LOC110708481	1
LOC110717454	1
LOC110686429	1
LOC110734323	1
LOC110720957	1
LOC110717340	1
LOC110732728	1
LOC110703185	1
LOC110732968	1
LOC110685547	1
LOC110721821	1
LOC110695932	1
LOC110702695	1
LOC110701076	1
LOC110690560	1
LOC110686560	1
LOC110729068	1
LOC110684288	1
LOC110681946	1
LOC110715380	1
LOC110705063	1
LOC110703354	1
LOC110696035	1
LOC110736127	1
LOC110732143	1
LOC110688361	1
LOC110717668	1
LOC110737147	1
LOC110693816	1
LOC110712321	1
LOC110695910	1
LOC110726458	1
LOC110707263	1
LOC110713696	1
LOC110712610	1
LOC110711794	1
LOC110696870	1
LOC110703616	1
LOC110710062	1
LOC110721665	1
LOC110703853	1
LOC110711437	1
LOC110736228	1
LOC110707738	1
LOC110734756	1
LOC110693223	1
LOC110690762	1
LOC110699049	1
LOC110731600	1
LOC110695931	1
LOC110695664	1
LOC110709735	1
LOC110713460	1
LOC110707732	1
LOC110703313	1
LOC110734754	1
LOC110732182	1
LOC110736131	1
LOC110712835	1
LOC110737873	1
LOC110686066	1
LOC110691019	1
LOC110732599	1
LOC110708703	1
LOC110737093	1
LOC110708478	1
LOC110737871	1
LOC110686569	1
LOC110728367	1
LOC110719870	1
LOC110729669	1
LOC110725619	1
LOC110723781	1
LOC110724256	1
LOC110694983	1
LOC110694674	1
LOC110728598	1
LOC110713338	1
LOC110710360	1
LOC110684852	1
LOC110708694	1
LOC110738758	1
LOC110736413	1
LOC110686155	1
LOC110694234	1
LOC110684732	1
LOC110728728	1
LOC110703792	1
LOC110732678	1
LOC110711373	1
LOC110726776	1
LOC110708255	1
LOC110733327	1
LOC110688660	1
LOC110715688	1
LOC110696290	1
LOC110682157	1
LOC110705224	1
LOC110702881	1
LOC110720025	1
LOC110713519	1
LOC110715763	1
LOC110685908	1
LOC110715743	1
LOC110723913	1
LOC110722694	1
LOC110728247	1
LOC110740193	1
LOC110730830	1
LOC110725743	1
LOC110725166	1
LOC110695935	1
LOC110690853	1
LOC110696099	1
LOC110695620	1
LOC110697771	1
LOC110738533	1
LOC110712369	1
LOC110727146	1
LOC110683155	1
LOC110688836	1
LOC110725643	1
LOC110722945	1
LOC110697115	1
LOC110726774	1
LOC110708065	1
LOC110687371	1
LOC110712220	1
LOC110702473	1
LOC110715809	1
LOC110737406	1
LOC110684951	1
LOC110694082	1
LOC110715276	1
LOC110724145	1
LOC110706683	1
LOC110728533	1
LOC110693140	1
LOC110718267	1
LOC110718552	1
LOC110690284	1
LOC110731661	1
LOC110705667	1
LOC110704326	1
LOC110689405	1
LOC110699744	1
LOC110731582	1
LOC110684791	1
LOC110718294	1
LOC110727140	1
LOC110722818	1
LOC110739342	1
LOC110684312	1
LOC110723597	1
LOC110682467	1
LOC110685048	1
LOC110722643	1
LOC110686970	1
LOC110682120	1
LOC110731686	1
LOC110714497	1
LOC110734472	1
LOC110711141	1
LOC110733464	1
LOC110738975	1
LOC110684014	1
LOC110722932	1
LOC110705705	1
LOC110693453	1
LOC110724799	1
LOC110728176	1
LOC110724882	1
LOC110702234	1
LOC110684976	1
LOC110720850	1
LOC110720389	1
LOC110735050	1
LOC110735696	1
LOC110720615	1
LOC110721072	1
LOC110723065	1
LOC110730220	1
LOC110686643	1
LOC110716196	1
LOC110718206	1
LOC110729143	1
LOC110682417	1
LOC110736129	1
LOC110718830	1
LOC110704966	1
LOC110702076	1
LOC110738365	1
LOC110722076	1
LOC110726327	1
LOC110730279	1
LOC110708431	1
LOC110709379	1
LOC110714995	1
LOC110698587	1
LOC110714859	1
LOC110693751	1
LOC110692678	1
LOC110702045	1
LOC110730115	1
LOC110714786	1
LOC110736759	1
LOC110714169	1
LOC110709775	1
LOC110711120	1
LOC110690977	1
LOC110733515	1
LOC110715389	1
LOC110695174	1
LOC110738738	1
LOC110706627	1
LOC110723840	1
LOC110733070	1
LOC110713142	1
LOC110712430	1
LOC110722714	1
LOC110712144	1
LOC110707850	1
LOC110692813	1
LOC110683548	1
LOC110682184	1
LOC110733187	1
LOC110705680	1
LOC110715346	1
LOC110711543	1
LOC110704938	1
LOC110739971	1
LOC110711649	1
LOC110689220	1
LOC110684381	1
LOC110690456	1
LOC110700238	1
LOC110700537	1
LOC110714462	1
LOC110689666	1
LOC110683026	1
LOC110721005	1
LOC110698673	1
LOC110730978	1
LOC110718502	1
LOC110728552	1
LOC110728386	1
LOC110684278	1
LOC110709161	1
LOC110684707	1
LOC110734233	1
LOC110734966	1
LOC110718360	1
LOC110703197	1
LOC110718350	1
LOC110719382	1
LOC110730988	1
LOC110699301	1
LOC110708588	1
LOC110706837	1
LOC110691481	1
LOC110702161	1
LOC110710316	1
LOC110700718	1
LOC110688623	1
LOC110706926	1
LOC110713295	1
LOC110700395	1
LOC110686185	1
LOC110686506	1
LOC110723899	1
LOC110695140	1
LOC110722726	1
LOC110703947	1
LOC110712534	1
LOC110692925	1
LOC110707945	1
LOC110697472	1
LOC110736492	1
LOC110722308	1
LOC110700402	1
LOC110689404	1
LOC110730330	1
LOC110683337	1
LOC110684333	1
LOC110693067	1
LOC110736238	1
LOC110681964	1
LOC110725941	1
LOC110729844	1
LOC110719387	1
LOC110708681	1
LOC110734243	1
LOC110731553	1
LOC110739718	1
LOC110713957	1
LOC110683531	1
LOC110685808	1
LOC110691848	1
LOC110705444	1
LOC110738712	1
LOC110683384	1
LOC110723223	1
LOC110726803	1
LOC110721002	1
LOC110710738	1
LOC110700927	1
LOC110697163	1
LOC110691913	1
LOC110730928	1
LOC110683515	1
LOC110688999	1
LOC110713963	1
LOC110737402	1
LOC110732414	1
LOC110699700	1
LOC110698652	1
LOC110730487	1
LOC110694217	1
LOC110686260	1
LOC110729761	1
LOC110697297	1
LOC110717634	1
LOC110687923	1
LOC110723302	1
LOC110727794	1
LOC110716281	1
LOC110694161	1
LOC110682308	1
LOC110682177	1
LOC110707823	1
LOC110700591	1
LOC110693222	1
LOC110695127	1
LOC110687838	1
LOC110714610	1
LOC110737045	1
LOC110711083	1
LOC110717846	1
LOC110721869	1
LOC110731456	1
LOC110723102	1
LOC110736530	1
LOC110702576	1
LOC110720911	1
LOC110689703	1
LOC110706010	1
LOC110719333	1
LOC110697982	1
LOC110707003	1
LOC110723867	1
LOC110739182	1
LOC110692267	1
LOC110708471	1
LOC110685984	1
LOC110691003	1
LOC110692173	1
LOC110690294	1
LOC110705044	1
LOC110739398	1
LOC110732537	1
LOC110734226	1
LOC110725627	1
LOC110731349	1
LOC110714343	1
LOC110694361	1
LOC110719685	1
LOC110710603	1
LOC110729492	1
LOC110725143	1
LOC110717360	1
LOC110691252	1
LOC110696438	1
LOC110720374	1
LOC110700033	1
LOC110690124	1
LOC110705686	1
LOC110730692	1
LOC110706373	1
LOC110688520	1
LOC110735765	1
LOC110693807	1
LOC110720808	1
LOC110736249	1
LOC110731331	1
LOC110722846	1
LOC110727467	1
LOC110702581	1
LOC110698617	1
LOC110704763	1
LOC110688381	1
LOC110699134	1
LOC110725640	1
LOC110688217	1
LOC110725821	1
LOC110689629	1
LOC110702761	1
LOC110729318	1
LOC110731460	1
LOC110719710	1
LOC110694209	1
LOC110698240	1
LOC110716178	1
LOC110710469	1
LOC110707536	1
LOC110707967	1
LOC110724787	1
LOC110704253	1
LOC110737964	1
LOC110715839	1
LOC110738607	1
LOC110702658	1
LOC110719117	1
LOC110729904	1
LOC110709003	1
LOC110736309	1
LOC110707065	1
LOC110733874	1
LOC110706675	1
LOC110685531	1
LOC110683040	1
LOC110698288	1
LOC110720167	1
LOC110737047	1
LOC110693275	1
LOC110727906	1
LOC110697583	1
LOC110706309	1
LOC110696285	1
LOC110697100	1
LOC110689426	1
LOC110728202	1
LOC110713993	1
LOC110690420	1
LOC110705372	1
LOC110736222	1
LOC110711910	1
LOC110699166	1
LOC110701968	1
LOC110712183	1
LOC110730869	1
LOC110706965	1
LOC110727245	1
LOC110704271	1
LOC110716408	1
LOC110731644	1
LOC110739011	1
LOC110723716	1
LOC110682503	1
LOC110698725	1
LOC110711252	1
LOC110717769	1
LOC110733554	1
LOC110691585	1
LOC110730940	1
LOC110712188	1
LOC110709465	1
LOC110696059	1
LOC110736954	1
LOC110696043	1
LOC110698506	1
LOC110702523	1
LOC110692266	1
LOC110730998	1
LOC110721791	1
LOC110705119	1
LOC110702024	1
LOC110703736	1
LOC110715026	1
LOC110732995	1
LOC110725315	1
LOC110698437	1
LOC110710919	1
LOC110685822	1
LOC110723830	1
LOC110731347	1
LOC110715360	1
LOC110709136	1
LOC110729809	1
LOC110739988	1
LOC110738646	1
LOC110691478	1
LOC110723503	1
LOC110733825	1
LOC110706079	1
LOC110739710	1
LOC110683354	1
LOC110696812	1
LOC110700174	1
LOC110737401	1
LOC110736275	1
LOC110691939	1
LOC110718713	1
LOC110710709	1
LOC110732328	1
LOC110687511	1
LOC110686397	1
LOC110705431	1
LOC110691730	1
LOC110723727	1
LOC110712580	1
LOC110715000	1
LOC110717926	1
LOC110690310	1
LOC110722084	1
LOC110727819	1
LOC110684084	1
LOC110691263	1
LOC110726088	1
LOC110699949	1
LOC110688447	1
LOC110731046	1
LOC110725246	1
LOC110725262	1
LOC110685006	1
LOC110707780	1
LOC110688574	1
LOC110702646	1
LOC110688151	1
LOC110705186	1
LOC110735174	1
LOC110721076	1
LOC110691805	1
LOC110717537	1
LOC110684980	1
LOC110686410	1
LOC110701989	1
LOC110715754	1
LOC110733919	1
LOC110697110	1
LOC110733921	1
LOC110729398	1
LOC110689126	1
LOC110732312	1
LOC110714037	1
LOC110688521	1
LOC110724065	1
LOC110729698	1
LOC110729764	1
LOC110690037	1
LOC110738903	1
LOC110693634	1
LOC110695881	1
LOC110689324	1
LOC110738447	1
LOC110722789	1
LOC110687926	1
LOC110691767	1
LOC110701891	1
LOC110738380	1
LOC110720496	1
LOC110685169	1
LOC110717151	1
LOC110707283	1
LOC110719785	1
LOC110712885	1
LOC110720618	1
LOC110726201	1
LOC110711044	1
LOC110682878	1
LOC110727816	1
LOC110696655	1
LOC110708521	1
LOC110694071	1
LOC110684307	1
LOC110725808	1
LOC110731221	1
LOC110691269	1
LOC110699023	1
LOC110700241	1
LOC110720894	1
LOC110730299	1
LOC110724744	1
LOC110692646	1
LOC110726953	1
LOC110697255	1
LOC110738709	1
LOC110731551	1
LOC110711800	1
LOC110691777	1
LOC110721892	1
LOC110712240	1
LOC110737923	1
LOC110691985	1
LOC110691979	1
LOC110700531	1
LOC110705382	1
LOC110739132	1
LOC110699008	1
LOC110739969	1
LOC110710572	1
LOC110715545	1
LOC110710700	1
LOC110682395	1
LOC110718539	1
LOC110718276	1
LOC110684107	1
LOC110739997	1
LOC110685930	1
LOC110731611	1
LOC110726180	1
LOC110740033	1
LOC110721231	1
LOC110731555	1
LOC110683425	1
LOC110690704	1
LOC110718748	1
LOC110724221	1
LOC110687840	1
LOC110727495	1
LOC110732982	1
LOC110713889	1
LOC110701578	1
LOC110721648	1
LOC110707301	1
LOC110734366	1
LOC110720341	1
LOC110736303	1
LOC110719115	1
LOC110714100	1
LOC110714064	1
LOC110690550	1
LOC110693822	1
LOC110714775	1
LOC110692659	1
LOC110729531	1
LOC110737694	1
LOC110703221	1
LOC110687443	1
LOC110685382	1
LOC110700616	1
LOC110738684	1
LOC110731821	1
LOC110735721	1
LOC110716722	1
LOC110724708	1
LOC110712672	1
LOC110712494	1
LOC110726507	1
LOC110737887	1
LOC110713149	1
LOC110732446	1
LOC110728603	1
LOC110691500	1
LOC110694156	1
LOC110706008	1
LOC110683199	1
LOC110688295	1
LOC110729098	1
LOC110687903	1
LOC110690984	1
LOC110708729	1
LOC110685046	1
LOC110709639	1
LOC110730700	1
LOC110695099	1
LOC110681974	1
LOC110684864	1
LOC110702631	1
LOC110689385	1
LOC110738843	1
LOC110730125	1
LOC110710602	1
LOC110729745	1
LOC110695639	1
LOC110703968	1
LOC110720128	1
LOC110702851	1
LOC110737785	1
LOC110690304	1
LOC110697747	1
LOC110726682	1
LOC110709243	1
LOC110706078	1
LOC110686173	1
LOC110703956	1
LOC110727901	1
LOC110715837	1
LOC110737893	1
LOC110735046	1
LOC110717329	1
LOC110722212	1
LOC110703649	1
LOC110708064	1
LOC110695082	1
LOC110723686	1
LOC110734489	1
LOC110712574	1
LOC110685054	1
LOC110736268	1
LOC110735663	1
LOC110700828	1
LOC110708017	1
LOC110702759	1
LOC110714970	1
LOC110696649	1
LOC110687880	1
LOC110714641	1
LOC110712029	1
LOC110736790	1
LOC110682382	1
LOC110687258	1
LOC110695786	1
LOC110696029	1
LOC110690305	1
LOC110717059	1
LOC110711762	1
LOC110732154	1
LOC110711407	1
LOC110694413	1
LOC110730199	1
LOC110736158	1
LOC110721595	1
LOC110698645	1
LOC110702888	1
LOC110707807	1
LOC110723779	1
LOC110707942	1
LOC110716576	1
LOC110712375	1
LOC110726086	1
LOC110708427	1
LOC110700052	1
LOC110732416	1
LOC110719586	1
LOC110716244	1
LOC110714607	1
LOC110718371	1
LOC110700665	1
LOC110712538	1
LOC110718386	1
LOC110721554	1
LOC110718641	1
LOC110720344	1
LOC110702979	1
LOC110706796	1
LOC110693242	1
LOC110691987	1
LOC110712174	1
LOC110731711	1
LOC110688262	1
LOC110708619	1
LOC110688354	1
LOC110730263	1
LOC110717186	1
LOC110703898	1
LOC110702874	1
LOC110734482	1
LOC110687931	1
LOC110706413	1
LOC110694162	1
LOC110732403	1
LOC110732783	1
LOC110683585	1
LOC110728325	1
LOC110708084	1
LOC110717339	1
LOC110735310	1
LOC110740320	1
LOC110692978	1
LOC110698649	1
LOC110730849	1
LOC110701080	1
LOC110730191	1
LOC110725642	1
LOC110705202	1
LOC110736231	1
LOC110720968	1
LOC110702148	1
LOC110710717	1
LOC110719419	1
LOC110688202	1
LOC110722791	1
LOC110740313	1
LOC110725972	1
LOC110715011	1
LOC110736658	1
LOC110692697	1
LOC110695397	1
LOC110708057	1
LOC110730171	1
LOC110703032	1
LOC110684745	1
LOC110724688	1
LOC110731310	1
LOC110729714	1
LOC110738853	1
LOC110693470	1
LOC110696548	1
LOC110722334	1
LOC110713869	1
LOC110719847	1
LOC110724136	1
LOC110704198	1
LOC110718240	1
LOC110704790	1
LOC110705707	1
LOC110691840	1
LOC110709368	1
LOC110701201	1
LOC110681931	1
LOC110705310	1
LOC110690423	1
LOC110716860	1
LOC110694188	1
LOC110704598	1
LOC110732612	1
LOC110717732	1
LOC110717753	1
LOC110687480	1
LOC110715561	1
LOC110683423	1
LOC110717552	1
LOC110688298	1
LOC110686087	1
LOC110699271	1
LOC110684849	1
LOC110692710	1
LOC110695406	1
LOC110699943	1
LOC110723038	1
LOC110699042	1
LOC110733603	1
LOC110731537	1
LOC110717427	1
LOC110683006	1
LOC110713424	1
LOC110716805	1
LOC110693197	1
LOC110683465	1
LOC110692883	1
LOC110695977	1
LOC110701071	1
LOC110699018	1
LOC110718584	1
LOC110683403	1
LOC110735177	1
LOC110692954	1
LOC110687333	1
LOC110709745	1
LOC110723690	1
LOC110704688	1
LOC110724792	1
LOC110740278	1
LOC110686068	1
LOC110704170	1
LOC110723917	1
LOC110682219	1
LOC110705731	1
LOC110684162	1
LOC110699613	1
LOC110683693	1
LOC110682230	1
LOC110705233	1
LOC110693647	1
LOC110706393	1
LOC110708628	1
LOC110729727	1
LOC110730572	1
LOC110729378	1
LOC110734676	1
LOC110718780	1
LOC110736114	1
LOC110708405	1
LOC110706344	1
LOC110713116	1
LOC110732696	1
LOC110720633	1
LOC110696240	1
LOC110722776	1
LOC110715677	1
LOC110730083	1
LOC110709065	1
LOC110733726	1
LOC110688045	1
LOC110737899	1
LOC110729593	1
LOC110686052	1
LOC110717688	1
LOC110698092	1
LOC110724964	1
LOC110734044	1
LOC110725639	1
LOC110730081	1
LOC110694034	1
LOC110726375	1
LOC110732433	1
LOC110710683	1
LOC110689393	1
LOC110700624	1
LOC110701102	1
LOC110715386	1
LOC110738716	1
LOC110687487	1
LOC110694508	1
LOC110706486	1
LOC110730376	1
LOC110704019	1
LOC110703546	1
LOC110723923	1
LOC110708587	1
LOC110692956	1
LOC110732257	1
LOC110739768	1
LOC110718174	1
LOC110713345	1
LOC110721895	1
LOC110726089	1
LOC110730297	1
LOC110727547	1
LOC110697125	1
LOC110710124	1
LOC110709448	1
LOC110724401	1
LOC110737395	1
LOC110687859	1
LOC110732731	1
LOC110694708	1
LOC110726729	1
LOC110717810	1
LOC110687415	1
LOC110728175	1
LOC110692977	1
LOC110684216	1
LOC110688756	1
LOC110720464	1
LOC110731672	1
LOC110699289	1
LOC110716463	1
LOC110690949	1
LOC110737849	1
LOC110737112	1
LOC110717662	1
LOC110691207	1
LOC110691952	1
LOC110722794	1
LOC110688348	1
LOC110691395	1
LOC110690552	1
LOC110718872	1
LOC110710068	1
LOC110694096	1
LOC110719789	1
LOC110700127	1
LOC110686965	1
LOC110688258	1
LOC110697636	1
LOC110711452	1
LOC110727568	1
LOC110703376	1
LOC110701752	1
LOC110712389	1
LOC110736388	1
LOC110703096	1
LOC110710292	1
LOC110681909	1
LOC110715319	1
LOC110728192	1
LOC110734434	1
LOC110726829	1
LOC110715734	1
LOC110698789	1
LOC110708301	1
LOC110721827	1
LOC110715747	1
LOC110722395	1
LOC110733044	1
LOC110730547	1
LOC110711513	1
LOC110707944	1
LOC110730872	1
LOC110701056	1
LOC110732642	1
LOC110702865	1
LOC110699937	1
LOC110687494	1
LOC110725784	1
LOC110732332	1
LOC110722841	1
LOC110710869	1
LOC110721577	1
LOC110687985	1
LOC110734296	1
LOC110700319	1
LOC110683259	1
LOC110688359	1
LOC110690292	1
LOC110694434	1
LOC110726445	1
LOC110717424	1
LOC110723412	1
LOC110730314	1
LOC110690137	1
LOC110705177	1
LOC110734231	1
LOC110689662	1
LOC110735797	1
LOC110686158	1
LOC110715028	1
LOC110721810	1
LOC110691200	1
LOC110728964	1
LOC110736184	1
LOC110725782	1
LOC110681934	1
LOC110683597	1
LOC110717063	1
LOC110740290	1
LOC110724627	1
LOC110701203	1
LOC110690504	1
LOC110724819	1
LOC110699913	1
LOC110725590	1
LOC110697213	1
LOC110720432	1
LOC110714760	1
LOC110726421	1
LOC110681979	1
LOC110711486	1
LOC110724575	1
LOC110714360	1
LOC110700603	1
LOC110702535	1
LOC110707565	1
LOC110716470	1
LOC110715814	1
LOC110735795	1
LOC110704603	1
LOC110698782	1
LOC110733454	1
LOC110686653	1
LOC110688142	1
LOC110738628	1
LOC110719967	1
LOC110695077	1
LOC110710090	1
LOC110719174	1
LOC110689255	1
LOC110736427	1
LOC110725780	1
LOC110693148	1
LOC110730276	1
LOC110735793	1
LOC110692940	1
LOC110698211	1
LOC110684244	1
LOC110731577	1
LOC110703380	1
LOC110699227	1
LOC110734550	1
LOC110736278	1
LOC110691775	1
LOC110719798	1
LOC110733398	1
LOC110708443	1
LOC110722599	1
LOC110705508	1
LOC110699013	1
LOC110685524	1
LOC110693671	1
LOC110711888	1
LOC110720402	1
LOC110695993	1
LOC110712786	1
LOC110695145	1
LOC110702174	1
LOC110709241	1
LOC110730492	1
LOC110701098	1
LOC110700727	1
LOC110692955	1
LOC110691154	1
LOC110720103	1
LOC110703375	1
LOC110733424	1
LOC110703544	1
LOC110714725	1
LOC110697188	1
LOC110740226	1
LOC110699228	1
LOC110717163	1
LOC110693902	1
LOC110728065	1
LOC110723222	1
LOC110700609	1
LOC110736532	1
LOC110696386	1
LOC110699259	1
LOC110709782	1
LOC110707994	1
LOC110725317	1
LOC110708526	1
LOC110726440	1
LOC110711840	1
LOC110712582	1
LOC110711517	1
LOC110735796	1
LOC110721356	1
LOC110711492	1
LOC110714864	1
LOC110696010	1
LOC110725199	1
LOC110731022	1
LOC110714220	1
LOC110738065	1
LOC110729259	1
LOC110686221	1
LOC110698783	1
LOC110695096	1
LOC110729232	1
LOC110730230	1
LOC110714855	1
LOC110732512	1
LOC110711058	1
LOC110688422	1
LOC110737005	1
LOC110738051	1
LOC110711214	1
LOC110730212	1
LOC110694878	1
LOC110734228	2
LOC110728613	2
LOC110690396	2
LOC110722310	2
LOC110717163	2
LOC110727916	2
LOC110724796	2
LOC110725498	2
LOC110735075	2
LOC110715754	2
LOC110737192	2
LOC110736339	2
LOC110690627	2
LOC110691823	2
LOC110725615	2
LOC110733082	2
LOC110707969	2
LOC110694156	2
LOC110713345	2
LOC110731640	2
LOC110700781	2
LOC110724830	2
LOC110698459	2
LOC110687333	2
LOC110706591	2
LOC110723719	2
LOC110688574	2
LOC110696143	2
LOC110688045	2
LOC110701071	2
LOC110731543	2
LOC110692910	2
LOC110686653	2
LOC110717199	2
LOC110716578	2
LOC110716577	2
LOC110736278	2
LOC110714122	2
LOC110703388	2
LOC110731582	2
LOC110710716	2
LOC110698645	2
LOC110736506	2
LOC110716775	2
LOC110685754	2
LOC110693654	2
LOC110722850	2
LOC110684112	2
LOC110700778	2
LOC110706809	2
LOC110705177	2
LOC110686066	2
LOC110709410	2
LOC110689825	2
LOC110683192	2
LOC110738216	2
LOC110684312	2
LOC110703266	2
LOC110691482	2
LOC110682381	2
LOC110738112	2
LOC110705093	2
LOC110703309	2
LOC110736842	2
LOC110693538	2
LOC110695211	2
LOC110696649	2
LOC110739983	2
LOC110707876	2
LOC110683983	2
LOC110707264	2
LOC110704259	2
LOC110688422	2
LOC110685753	2
LOC110701080	2
LOC110734329	2
LOC110688359	2
LOC110719847	2
LOC110709636	2
LOC110708726	2
LOC110729171	2
LOC110722820	2
LOC110719340	2
LOC110720350	2
LOC110693524	2
LOC110701957	2
LOC110732730	2
LOC110706566	2
LOC110729586	2
LOC110706008	2
LOC110684216	2
LOC110718872	2
LOC110734323	2
LOC110734409	2
LOC110733325	2
LOC110700727	2
LOC110736427	2
LOC110708688	2
LOC110687271	2
LOC110725830	2
LOC110699613	2
LOC110688142	2
LOC110709640	2
LOC110701183	2
LOC110729383	2
LOC110711022	2
LOC110729910	2
LOC110684745	2
LOC110708673	2
LOC110714610	2
LOC110716931	2
LOC110712886	2
LOC110691264	2
LOC110722610	2
LOC110706946	2
LOC110727888	2
LOC110702001	2
LOC110688829	2
LOC110708628	2
LOC110701735	2
LOC110734251	2
LOC110701751	2
LOC110728051	2
LOC110711058	2
LOC110692678	2
LOC110693536	2
LOC110697489	2
LOC110684199	2
LOC110733277	2
LOC110729538	2
LOC110731825	2
LOC110708062	2
LOC110696386	2
LOC110691025	2
LOC110737077	2
LOC110712786	2
LOC110683597	2
LOC110726737	2
LOC110717875	2
LOC110689742	2
LOC110705763	2
LOC110711840	2
LOC110734048	2
LOC110715311	2
LOC110691154	2
LOC110690914	2
LOC110729143	2
LOC110717354	2
LOC110705013	2
LOC110705508	2
LOC110693902	2
LOC110734201	2
LOC110693472	2
LOC110686410	2
LOC110739227	2
LOC110694165	2
LOC110733441	2
LOC110695099	2
LOC110686612	2
LOC110713999	2
LOC110688195	2
LOC110708443	2
LOC110731310	2
LOC110732333	2
LOC110736184	2
LOC110698768	2
LOC110682453	2
LOC110709657	2
LOC110739645	2
LOC110716020	2
LOC110685230	2
LOC110715000	2
LOC110682194	2
LOC110720432	2
LOC110692319	2
LOC110703317	2
LOC110711957	2
LOC110716470	2
LOC110701098	2
LOC110707346	2
LOC110728948	2
LOC110723741	2
LOC110685524	2
LOC110697487	2
LOC110692940	2
LOC110687256	2
LOC110693049	2
LOC110714725	2
LOC110721892	2
LOC110735755	2
LOC110682183	2
LOC110718674	2
LOC110729523	2
LOC110692692	2
LOC110702377	2
LOC110728940	2
LOC110729232	2
LOC110708052	2
LOC110692677	2
LOC110683289	2
LOC110733433	2
LOC110733292	2
LOC110683835	2
LOC110740226	2
LOC110682428	2
LOC110698893	2
LOC110735689	2
LOC110721882	2
LOC110707785	2
LOC110703258	2
LOC110684990	2
LOC110716576	2
LOC110693903	2
LOC110718226	2
LOC110719714	2
LOC110688678	2
LOC110693911	2
LOC110738051	2
LOC110688475	2
LOC110714641	2
LOC110726440	2
LOC110716935	2
LOC110699023	2
LOC110702761	2
LOC110735690	2
LOC110682050	2
LOC110704422	2
LOC110721033	2
LOC110683079	2
LOC110698472	2
LOC110705950	2
LOC110684240	2
LOC110695993	2
LOC110702851	2
LOC110710561	2
LOC110694216	2
LOC110725281	2
LOC110738975	2
LOC110734550	2
LOC110711120	2
LOC110705212	2
LOC110722151	2
LOC110703291	2
LOC110692339	2
LOC110719982	2
LOC110724259	2
LOC110700609	2
LOC110698932	2
LOC110690552	2
LOC110690137	2
LOC110730266	2
LOC110707787	2
LOC110722847	2
LOC110686221	2
LOC110718372	2
LOC110683047	2
LOC110684992	2
LOC110708075	2
LOC110721931	2
LOC110732731	2
LOC110693810	2
LOC110697213	2
LOC110706254	2
LOC110706611	2
LOC110709646	2
LOC110705075	2
LOC110693843	2
LOC110688016	2
LOC110739496	2
LOC110719598	2
LOC110706633	2
LOC110717519	2
LOC110711683	2
LOC110714642	2
LOC110737912	2
LOC110731347	2
LOC110694172	2
LOC110732385	2
LOC110720616	2
LOC110712287	2
LOC110681938	2
LOC110709383	2
LOC110714220	2
LOC110712033	2
LOC110727986	2
LOC110722599	2
LOC110720988	2
LOC110710919	2
LOC110692648	2
LOC110738737	2
LOC110682359	2
LOC110729549	2
LOC110706610	2
LOC110728055	2
LOC110727841	2
LOC110711376	2
LOC110719785	2
LOC110697188	2
LOC110706617	2
LOC110704262	2
LOC110728065	2
LOC110697230	2
LOC110697297	2
LOC110740240	2
LOC110690006	2
LOC110692313	2
LOC110716722	2
LOC110693685	2
LOC110725199	2
LOC110738065	2
LOC110723222	2
LOC110682043	2
LOC110711214	2
LOC110722718	2
LOC110707253	2
LOC110683006	2
LOC110702174	2
LOC110684057	2
LOC110726672	2
LOC110704603	2
LOC110707988	2
LOC110723032	2
LOC110704509	2
LOC110698291	2
LOC110707835	2
LOC110735392	2
LOC110733847	2
LOC110738224	2
LOC110692669	2
LOC110691026	2
LOC110735177	2
LOC110703963	2
LOC110705545	2
LOC110691207	2
LOC110681916	2
LOC110719370	2
LOC110721120	2
LOC110733284	2
LOC110727607	2
LOC110728164	2
LOC110734741	2
LOC110706663	2
LOC110736241	2
LOC110735654	2
LOC110691528	2
LOC110689662	2
LOC110682763	2
LOC110684432	2
LOC110717625	2
LOC110706609	2
LOC110709639	2
LOC110718397	2
LOC110682331	2
LOC110707823	2
LOC110729010	2
LOC110693883	2
LOC110721356	2
LOC110701082	2
LOC110698453	2
LOC110688520	2
LOC110733516	2
LOC110738607	2
LOC110696591	2
LOC110684669	2
LOC110709627	2
LOC110736231	2
LOC110701308	2
LOC110708544	2
LOC110683185	2
LOC110683494	2
LOC110733593	2
LOC110684672	2
LOC110711661	2
LOC110735216	2
LOC110707944	2
LOC110705004	2
LOC110728841	2
LOC110739265	2
LOC110713119	2
LOC110739785	2
LOC110688022	2
LOC110697788	2
LOC110681979	2
LOC110740067	2
LOC110717475	2
LOC110733070	2
LOC110685573	2
LOC110707519	2
LOC110704766	2
LOC110723721	2
LOC110691232	2
LOC110737943	2
LOC110699289	2
LOC110700330	2
LOC110695145	2
LOC110694188	2
LOC110719789	2
LOC110693623	2
LOC110695096	2
LOC110730454	2
LOC110714527	2
LOC110707869	2
LOC110738882	2
LOC110715681	2
LOC110736857	2
LOC110714607	2
LOC110716805	2
LOC110707311	2
LOC110735217	2
LOC110683259	2
LOC110708738	2
LOC110724143	2
LOC110698077	2
LOC110724685	2
LOC110706796	2
LOC110736228	2
LOC110708741	2
LOC110685011	2
LOC110700414	2
LOC110732050	2
LOC110733069	2
LOC110716178	2
LOC110723038	2
LOC110731664	2
LOC110700394	2
LOC110682254	2
LOC110730492	2
LOC110729584	2
LOC110713460	2
LOC110739966	2
LOC110732386	2
LOC110694708	2
LOC110684225	2
LOC110708017	2
LOC110694634	2
LOC110704265	2
LOC110693671	2
LOC110684381	2
LOC110698043	2
LOC110703380	2
LOC110726829	2
LOC110733285	2
LOC110709379	2
LOC110722682	2
LOC110730263	2
LOC110686033	2
LOC110700391	2
LOC110691019	2
LOC110733587	2
LOC110702169	2
LOC110684307	2
LOC110733855	2
LOC110692915	2
LOC110715318	2
LOC110719339	2
LOC110725831	2
LOC110713329	2
LOC110706597	2
LOC110694413	2
LOC110740104	2
LOC110726445	2
LOC110723843	2
LOC110737693	2
LOC110683037	2
LOC110714531	2
LOC110728549	2
LOC110711044	2
LOC110690732	2
LOC110707065	2
LOC110688344	2
LOC110711492	2
LOC110714864	2
LOC110701676	2
LOC110710572	2
LOC110693647	2
LOC110726421	2
LOC110722395	2
LOC110684004	2
LOC110710875	2
LOC110711452	2
LOC110714760	2
LOC110681927	2
LOC110725143	2
LOC110738900	2
LOC110729574	2
LOC110700603	2
LOC110707263	2
LOC110729081	2
LOC110698783	2
LOC110722280	2
LOC110710465	2
LOC110690504	2
LOC110729116	2
LOC110727148	2
LOC110724874	2
LOC110720583	2
LOC110698729	2
LOC110718364	2
LOC110716239	2
LOC110684791	2
LOC110691395	2
LOC110723128	2
LOC110694171	2
LOC110686506	2
LOC110733842	2
LOC110710090	2
LOC110713972	2
LOC110702567	2
LOC110724566	2
LOC110681964	2
LOC110696137	2
LOC110689404	2
LOC110685533	2
LOC110720025	2
LOC110738063	2
LOC110705693	2
LOC110736532	2
LOC110701605	2
LOC110706505	2
LOC110723910	2
LOC110700828	2
LOC110737078	2
LOC110683314	2
LOC110708056	2
LOC110697837	2
LOC110705400	2
LOC110725639	2
LOC110729727	2
LOC110719798	2
LOC110699259	2
LOC110720095	2
LOC110737435	2
LOC110693971	2
LOC110731944	2
LOC110723722	2
LOC110692303	2
LOC110717435	2
LOC110701250	2
LOC110707310	2
LOC110736335	2
LOC110711517	2
LOC110729213	2
LOC110737780	2
LOC110730324	2
LOC110709241	2
LOC110706619	2
LOC110698742	2
LOC110705188	2
LOC110688820	2
LOC110693171	2
LOC110722791	2
LOC110706462	2
LOC110701998	2
LOC110705522	2
LOC110686068	2
LOC110733472	2
LOC110727846	2
LOC110696066	2
LOC110713125	2
LOC110723412	2
LOC110717067	2
LOC110709205	2
LOC110698649	2
LOC110702445	2
LOC110736639	2
LOC110725867	2
LOC110735721	2
LOC110682317	2
LOC110736131	2
LOC110733187	2
LOC110712321	2
LOC110700127	2
LOC110694508	2
LOC110703313	2
LOC110702679	2
LOC110697110	2
LOC110720633	2
LOC110705705	2
LOC110709138	2
LOC110731792	2
LOC110738599	2
LOC110712040	2
LOC110698105	2
LOC110733424	2
LOC110711513	2
LOC110689738	2
LOC110725465	2
LOC110724618	2
LOC110714855	2
LOC110709676	2
LOC110682073	2
LOC110729886	2
LOC110731644	2
LOC110703898	2
LOC110711543	2
LOC110730081	2
LOC110738584	2
LOC110712582	2
LOC110681974	2
LOC110730106	2
LOC110720903	2
LOC110700274	2
LOC110717353	2
LOC110720920	2
LOC110703219	2
LOC110688262	2
LOC110715264	2
LOC110717626	2
LOC110732143	2
LOC110688235	2
LOC110723047	2
LOC110704966	2
LOC110736843	2
LOC110700402	2
LOC110738400	2
LOC110726774	2
LOC110739144	2
LOC110699626	2
LOC110682308	2
LOC110702535	2
LOC110706627	2
LOC110732642	2
LOC110699228	2
LOC110698092	2
LOC110682146	2
LOC110703185	2
LOC110730483	2
LOC110729330	2
LOC110732329	2
LOC110688086	2
LOC110691848	2
LOC110733638	2
LOC110694878	2
LOC110691027	2
LOC110699252	2
LOC110712360	2
LOC110722334	2
LOC110729615	2
LOC110705044	2
LOC110709666	2
LOC110706136	2
LOC110707994	2
LOC110716196	2
LOC110716597	2
LOC110733825	2
LOC110738643	2
LOC110717391	2
LOC110711522	2
LOC110696010	2
LOC110693156	2
LOC110722212	2
LOC110694698	2
LOC110731228	2
LOC110695127	2
LOC110727476	2
LOC110729089	2
LOC110738738	2
LOC110721791	2
LOC110721665	2
LOC110708301	2
LOC110699267	2
LOC110682330	2
LOC110709231	2
LOC110711750	2
LOC110693807	2
LOC110685614	2
LOC110733822	2
LOC110727495	2
LOC110724787	2
LOC110712914	2
LOC110725768	2
LOC110714787	2
LOC110685054	2
LOC110699018	2
LOC110727140	2
LOC110717360	2
LOC110718748	2
LOC110703375	2
LOC110698629	2
LOC110687511	2
LOC110707816	2
LOC110682186	2
LOC110705694	2
LOC110712534	2
LOC110730191	2
LOC110693232	2
LOC110729653	2
LOC110734999	2
LOC110685610	2
LOC110721818	2
LOC110730481	2
LOC110686158	2
LOC110714968	2
LOC110683026	2
LOC110689420	2
LOC110693242	2
LOC110735079	2
LOC110702473	2
LOC110740290	2
LOC110706801	2
LOC110695910	2
LOC110719419	2
LOC110728728	2
LOC110733450	2
LOC110690484	2
LOC110733417	2
LOC110715346	2
LOC110681812	2
LOC110730330	2
LOC110738758	2
LOC110699942	2
LOC110691767	2
LOC110700605	2
LOC110688447	2
LOC110710328	2
LOC110706590	2
LOC110698063	2
LOC110717151	2
LOC110725807	2
LOC110699935	2
LOC110705046	2
LOC110688348	2
LOC110692392	2
LOC110715592	2
LOC110712278	2
LOC110698673	2
LOC110723282	2
LOC110686006	2
LOC110729068	2
LOC110712610	2
LOC110709775	2
LOC110684045	2
LOC110687912	2
LOC110719117	2
LOC110690949	2
LOC110696259	2
LOC110685075	2
LOC110712846	2
LOC110690832	2
LOC110700316	2
LOC110693512	2
LOC110727819	2
LOC110718304	2
LOC110725941	2
LOC110738855	2
LOC110695174	2
LOC110692800	2
LOC110697982	2
LOC110705079	2
LOC110696074	2
LOC110720103	2
LOC110707807	2
LOC110699715	2
LOC110708471	2
LOC110682157	2
LOC110729616	2
LOC110696870	2
LOC110733655	2
LOC110687923	2
LOC110720997	2
LOC110707958	2
LOC110695935	2
LOC110725590	2
LOC110706075	2
LOC110695137	2
LOC110694408	2
LOC110688836	2
LOC110731551	2
LOC110732554	2
LOC110718806	2
LOC110691473	2
LOC110733121	2
LOC110714234	2
LOC110691481	2
LOC110718646	2
LOC110736759	2
LOC110720399	2
LOC110708677	2
LOC110732433	2
LOC110709763	2
LOC110712996	2
LOC110733044	2
LOC110737921	2
LOC110698506	2
LOC110681771	2
LOC110719442	2
LOC110739182	2
LOC110682120	2
LOC110738365	2
LOC110694782	2
LOC110721922	2
LOC110695775	2
LOC110710372	2
LOC110706523	2
LOC110718830	2
LOC110708680	2
[truncated: 17,275 more rows]

## Sheet: Table S3
Table S3. Top 10 differentially expressed genes in each cell cluster.
gene	cluster
LOC110701888	1
LOC110718552	1
LOC110715000	1
LOC110716576	1
LOC110735177	1
LOC110689662	1
LOC110715814	1
LOC110688142	1
LOC110701098	1
LOC110728065	1
LOC110700609	1
LOC110721356	1
LOC110713345	2
LOC110692910	2
LOC110693538	2
LOC110695211	2
LOC110693524	2
LOC110708688	2
LOC110725830	2
LOC110697489	2
LOC110737077	2
LOC110739227	2
LOC110725652	3
LOC110734456	3
LOC110729500	3
LOC110707935	3
LOC110736201	3
LOC110730318	3
LOC110731299	3
LOC110728984	3
LOC110739964	3
LOC110710761	3
LOC110693714	4
LOC110690675	4
LOC110703936	4
LOC110725144	4
LOC110696937	4
LOC110729630	4
LOC110684538	4
LOC110720415	4
LOC110735312	4
LOC110728504	4
LOC110734055	5
LOC110716841	5
LOC110681661	5
LOC110708356	5
LOC110731659	5
LOC110707001	5
LOC110720004	5
LOC110698050	5
LOC110713661	5
LOC110691005	5
LOC110730488	6
LOC110721924	6
LOC110728249	6
LOC110695766	6
LOC110706950	6
LOC110705953	6
LOC110732471	6
LOC110700308	6
LOC110733517	6
LOC110727558	6
LOC110708665	7
LOC110704809	7
LOC110709992	7
LOC110735726	7
LOC110735366	7
LOC110716300	7
LOC110736874	7
LOC110736979	7
LOC110686945	7
LOC110691857	7
LOC110705767	8
LOC110719130	8
LOC110703437	8
LOC110682574	8
LOC110693595	8
LOC110718767	8
LOC110727490	8
LOC110693478	8
LOC110739931	8
LOC110698310	8
LOC110693480	9
LOC110692760	9
LOC110732896	9
LOC110714553	9
LOC110691229	9
LOC110692720	9
LOC110734496	9
LOC110719467	9
LOC110731660	9
LOC110724689	9
LOC110703940	10
LOC110727343	10
LOC110739667	10
LOC110692942	10
LOC110725352	10
LOC110714030	10
LOC110711645	10
LOC110735732	10
LOC110725126	10
LOC110718758	10
LOC110707708	11
LOC110690943	11
LOC110713713	11
LOC110712456	11
LOC110687327	11
LOC110683435	11
LOC110705347	11
LOC110705374	11
LOC110727748	11
LOC110688746	11
LOC110704520	11
LOC110720753	12
LOC110722594	12
LOC110719567	12
LOC110723928	12
LOC110724236	12
LOC110684327	12
LOC110687423	12
LOC110719863	12
LOC110695714	12
LOC110716316	12
LOC110738353	13
LOC110685807	13
LOC110687813	13
LOC110739682	13
LOC110682502	13
LOC110717919	13
LOC110710781	13
LOC110685980	13
LOC110697412	13
LOC110689375	13
LOC110717854	13
LOC110720362	13
LOC110715449	13
LOC110702785	13
LOC110696381	13
LOC110699173	13
LOC110692168	13
LOC110735831	13
LOC110730563	13
LOC110729147	13
LOC110710793	13
LOC110737515	13
LOC110688306	13
LOC110696553	13
LOC110721870	13
LOC110686063	13
LOC110724533	13
LOC110714727	13

## Sheet: Table S4
Table S4. The GO analysis of all differentially expressed genes in each cell cluster.
Cluster	id	term	category	pval	Enrichment_score
C10	GO:1902448	positive regulation of shade avoidance	biological_process	0	35.1491
C10	GO:0090357	regulation of tryptophan metabolic process	biological_process	0	35.1491
C10	GO:0015986	ATP synthesis coupled proton transport	biological_process	1.11e-14	14.0596
C10	GO:0009611	response to wounding	biological_process	1.21e-10	3.89055
C10	GO:0015991	ATP hydrolysis coupled proton transport	biological_process	2.32e-10	9.37309
C10	GO:0006452	translational frameshifting	biological_process	5.22e-10	29.2909
C10	GO:0045901	positive regulation of translational elongation	biological_process	5.22e-10	29.2909
C10	GO:0045905	positive regulation of translational termination	biological_process	5.22e-10	29.2909
C10	GO:0055114	oxidation-reduction process	biological_process	9.11e-10	3.78098
C10	GO:0009873	ethylene-activated signaling pathway	biological_process	5.66e-09	3.58383
C10	GO:0005753	mitochondrial proton-transporting ATP synthase complex	cellular_component	0	35.1491
C10	GO:0005747	mitochondrial respiratory chain complex I	cellular_component	5.69e-26	13.4818
C10	GO:0070469	respiratory chain	cellular_component	2.5e-12	12.7815
C10	GO:0045271	respiratory chain complex I	cellular_component	4.95e-12	15.9769
C10	GO:0033179	proton-transporting V-type ATPase, V0 domain	cellular_component	1.87e-10	20.5036
C10	GO:0000275	mitochondrial proton-transporting ATP synthase complex, catalytic core F(1)	cellular_component	1.08e-07	23.4327
C10	GO:0045261	proton-transporting ATP synthase complex, catalytic core F(1)	cellular_component	2.14e-07	15.9769
C10	GO:0005743	mitochondrial inner membrane	cellular_component	3.06e-07	3.03009
C10	GO:0005737	cytoplasm	cellular_component	3.26e-07	1.42199
C10	GO:0005853	eukaryotic translation elongation factor 1 complex	cellular_component	6.51e-07	26.3618
C10	GO:0036381	pyridoxal 5'-phosphate synthase (glutamine hydrolysing) activity	molecular_function	0	35.1491
C10	GO:0046933	proton-transporting ATP synthase activity, rotational mechanism	molecular_function	4.77e-16	21.0895
C10	GO:0061631	ubiquitin conjugating enzyme activity	molecular_function	1.81e-13	9.19284
C10	GO:0003746	translation elongation factor activity	molecular_function	1.02e-12	9.07073
C10	GO:0008121	ubiquinol-cytochrome-c reductase activity	molecular_function	5.06e-10	23.4327
C10	GO:0019904	protein domain specific binding	molecular_function	2.45e-09	6.13065
C10	GO:0015078	proton transmembrane transporter activity	molecular_function	8.08e-09	14.4732
C10	GO:0008137	NADH dehydrogenase (ubiquinone) activity	molecular_function	2.39e-08	12.9497
C10	GO:0003743	translation initiation factor activity	molecular_function	3.73e-08	4.14803
C10	GO:0004781	sulfate adenylyltransferase (ATP) activity	molecular_function	6.51e-07	26.3618
C11	GO:1990592	protein K69-linked ufmylation	biological_process	0	32.603
C11	GO:0000461	endonucleolytic cleavage to generate mature 3'-end of SSU-rRNA from (SSU-rRNA, 5.8S rRNA, LSU-rRNA)	biological_process	0	32.603
C11	GO:0006412	translation	biological_process	5.67e-191	13.7175
C11	GO:0002181	cytoplasmic translation	biological_process	1.02e-29	18.8373
C11	GO:0000028	ribosomal small subunit assembly	biological_process	1.11e-29	22.7233
C11	GO:0015986	ATP synthesis coupled proton transport	biological_process	3.32e-14	13.0412
C11	GO:0006120	mitochondrial electron transport, NADH to ubiquinone	biological_process	6.33e-13	20.9591
C11	GO:0000027	ribosomal large subunit assembly	biological_process	6.41e-13	8.52694
C11	GO:0042273	ribosomal large subunit biogenesis	biological_process	5.45e-12	9.71153
C11	GO:0045454	cell redox homeostasis	biological_process	1.72e-11	3.77509
C11	GO:0005753	mitochondrial proton-transporting ATP synthase complex	cellular_component	0	32.603
C11	GO:0005853	eukaryotic translation elongation factor 1 complex	cellular_component	0	32.603
C11	GO:0022625	cytosolic large ribosomal subunit	cellular_component	1.89e-105	20.1122
C11	GO:0022627	cytosolic small ribosomal subunit	cellular_component	3.63e-90	21.8298
C11	GO:0022626	cytosolic ribosome	cellular_component	3.33e-89	16.3015
C11	GO:0042788	polysomal ribosome	cellular_component	1.47e-58	17.7259
C11	GO:0005840	ribosome	cellular_component	2.76e-56	9.25068
C11	GO:0005747	mitochondrial respiratory chain complex I	cellular_component	9.1e-55	20.991
C11	GO:0005730	nucleolus	cellular_component	4.28e-31	3.75046
C11	GO:0005829	cytosol	cellular_component	1.17e-26	2.09342
C11	GO:0048027	mRNA 5'-UTR binding	molecular_function	0	32.603
C11	GO:0004775	succinate-CoA ligase (ADP-forming) activity	molecular_function	0	32.603
C11	GO:0003735	structural constituent of ribosome	molecular_function	7.33e-245	15.0252
C11	GO:0003729	mRNA binding	molecular_function	1.92e-26	4.6378
C11	GO:0008137	NADH dehydrogenase (ubiquinone) activity	molecular_function	6.28e-20	24.0233
C11	GO:0003746	translation elongation factor activity	molecular_function	4.42e-18	11.043
C11	GO:0003743	translation initiation factor activity	molecular_function	3.16e-17	6.2776
C11	GO:0019843	rRNA binding	molecular_function	2.55e-15	5.09905
C11	GO:0008121	ubiquinol-cytochrome-c reductase activity	molecular_function	2.32e-14	28.9805
C11	GO:0046933	proton-transporting ATP synthase activity, rotational mechanism	molecular_function	6.55e-14	17.9317
C12	GO:0015991	ATP hydrolysis coupled proton transport	biological_process	1.29e-17	13.2532
C12	GO:0015986	ATP synthesis coupled proton transport	biological_process	1e-15	14.1998
C12	GO:0009873	ethylene-activated signaling pathway	biological_process	5.55e-11	3.89799
C12	GO:0010200	response to chitin	biological_process	7.9e-11	4.47742
C12	GO:0009737	response to abscisic acid	biological_process	3.3e-10	2.66842
C12	GO:0046686	response to cadmium ion	biological_process	2.56e-09	2.91192
C12	GO:0009651	response to salt stress	biological_process	2.71e-09	2.29754
C12	GO:0006122	mitochondrial electron transport, ubiquinol to cytochrome c	biological_process	6.96e-09	14.4956
C12	GO:0006301	postreplication repair	biological_process	3.27e-08	15.2921
C12	GO:0070534	protein K63-linked ubiquitination	biological_process	6.38e-08	14.1998
C12	GO:0005753	mitochondrial proton-transporting ATP synthase complex	cellular_component	0	33.1329
C12	GO:0005747	mitochondrial respiratory chain complex I	cellular_component	5.56e-28	13.6163
C12	GO:0033179	proton-transporting V-type ATPase, V0 domain	cellular_component	3.76e-14	24.8497
C12	GO:0070469	respiratory chain	cellular_component	2.29e-13	13.0523
C12	GO:0045271	respiratory chain complex I	cellular_component	2.63e-13	16.5664
C12	GO:0000786	nucleosome	cellular_component	1.13e-08	4.89791
C12	GO:0005743	mitochondrial inner membrane	cellular_component	2.1e-08	3.19904
C12	GO:0005737	cytoplasm	cellular_component	9.46e-08	1.42929
C12	GO:0000275	mitochondrial proton-transporting ATP synthase complex, catalytic core F(1)	cellular_component	1.45e-07	22.0886
C12	GO:0031966	mitochondrial membrane	cellular_component	6.69e-07	5.03284
C12	GO:0046933	proton-transporting ATP synthase activity, rotational mechanism	molecular_function	5.41e-14	18.2231
C12	GO:0008137	NADH dehydrogenase (ubiquinone) activity	molecular_function	1.09e-12	17.4384
C12	GO:0061631	ubiquitin conjugating enzyme activity	molecular_function	6.02e-12	8.15579
C12	GO:0015078	proton transmembrane transporter activity	molecular_function	9.65e-12	17.5409
C12	GO:0019904	protein domain specific binding	molecular_function	8.25e-11	6.54952
C12	GO:0046961	proton-transporting ATPase activity, rotational mechanism	molecular_function	1.06e-10	11.0443
C12	GO:0008121	ubiquinol-cytochrome-c reductase activity	molecular_function	7.64e-10	22.0886
C12	GO:0005310	dicarboxylic acid transmembrane transporter activity	molecular_function	1.45e-07	22.0886
C12	GO:0004807	triose-phosphate isomerase activity	molecular_function	4.95e-07	18.9331
C12	GO:0005509	calcium ion binding	molecular_function	5.22e-07	2.69903
C13	GO:0006085	acetyl-CoA biosynthetic process	biological_process	0	75.3413
C13	GO:0010413	glucuronoxylan metabolic process	biological_process	0	75.3413
C13	GO:0006556	S-adenosylmethionine biosynthetic process	biological_process	0	75.3413
C13	GO:0009834	plant-type secondary cell wall biogenesis	biological_process	1.89e-19	15.0683
C13	GO:0045492	xylan biosynthetic process	biological_process	1.59e-16	20.2842
C13	GO:0009809	lignin biosynthetic process	biological_process	1.9e-13	8.98108
C13	GO:0006730	one-carbon metabolic process	biological_process	2.74e-13	19.2734
C13	GO:0010417	glucuronoxylan biosynthetic process	biological_process	9.71e-13	31.7227
C13	GO:0046274	lignin catabolic process	biological_process	4.42e-12	18.3759
C13	GO:0009073	aromatic amino acid family biosynthetic process	biological_process	3.03e-11	23.1819
C13	GO:0009346	citrate lyase complex	cellular_component	0	75.3413
C13	GO:0005794	Golgi apparatus	cellular_component	2.16e-11	2.73395
C13	GO:0048046	apoplast	cellular_component	3.58e-08	3.1439
C13	GO:0000139	Golgi membrane	cellular_component	5.23e-08	3.01781
C13	GO:0015629	actin cytoskeleton	cellular_component	7.31e-07	21.5261
C13	GO:0005764	lysosome	cellular_component	2.76e-06	9.61804
C13	GO:0005856	cytoskeleton	cellular_component	1.68e-05	4.91356
C13	GO:0005750	mitochondrial respiratory chain complex III	cellular_component	1.99e-05	17.3865
C13	GO:0000421	autophagosome membrane	cellular_component	0.00010137	11.896
C13	GO:0009505	plant-type cell wall	cellular_component	0.000107461	2.62998
C13	GO:0003878	ATP citrate synthase activity	molecular_function	0	75.3413
C13	GO:0004478	methionine adenosyltransferase activity	molecular_function	0	75.3413
C13	GO:0052716	hydroquinone:oxygen oxidoreductase activity	molecular_function	4.42e-12	18.3759
C13	GO:0016722	oxidoreductase activity, oxidizing metal ions	molecular_function	4.69e-11	15.0683
C13	GO:0005310	dicarboxylic acid transmembrane transporter activity	molecular_function	2.39e-09	50.2275
C13	GO:0005200	structural constituent of cytoskeleton	molecular_function	1.23e-08	10.5949
C13	GO:0080116	glucuronoxylan glucuronosyltransferase activity	molecular_function	3.06e-08	56.506
C13	GO:0061631	ubiquitin conjugating enzyme activity	molecular_function	1.96e-07	9.27278
C13	GO:0004372	glycine hydroxymethyltransferase activity	molecular_function	2.96e-07	25.1138
C13	GO:0003871	5-methyltetrahydropteroyltriglutamate-homocysteine S-methyltransferase activity	molecular_function	7.31e-07	21.5261
C1	GO:0071484	cellular response to light intensity	biological_process	0	35.4004
C1	GO:1901671	positive regulation of superoxide dismutase activity	biological_process	0	35.4004
C1	GO:0010258	NADH dehydrogenase complex (plastoquinone) assembly	biological_process	0	35.4004
C1	GO:0015979	photosynthesis	biological_process	5.43e-107	21.1512
C1	GO:0019253	reductive pentose-phosphate cycle	biological_process	2.09e-43	28.1388
C1	GO:0018298	protein-chromophore linkage	biological_process	6.52e-32	13.0042
C1	GO:0006412	translation	biological_process	7.52e-32	5.12648
C1	GO:0009773	photosynthetic electron transport in photosystem I	biological_process	4.02e-27	26.9043
C1	GO:0009768	photosynthesis, light harvesting in photosystem I	biological_process	4.44e-27	28.964
C1	GO:0015995	chlorophyll biosynthetic process	biological_process	1.06e-24	13.0933
C1	GO:0009507	chloroplast	cellular_component	0	6.36916
C1	GO:0009538	photosystem I reaction center	cellular_component	0	35.4004
C1	GO:0031361	integral component of thylakoid membrane	cellular_component	0	35.4004
C1	GO:0009344	nitrite reductase complex [NAD(P)H]	cellular_component	0	35.4004
C1	GO:0009575	chromoplast stroma	cellular_component	0	35.4004
C1	GO:0098807	chloroplast thylakoid membrane protein complex	cellular_component	0	35.4004
C1	GO:0030093	chloroplast photosystem I	cellular_component	0	35.4004
C1	GO:0009535	chloroplast thylakoid membrane	cellular_component	3.13e-264	16.2733
C1	GO:0009570	chloroplast stroma	cellular_component	1.95e-115	7.70621
C1	GO:0009534	chloroplast thylakoid	cellular_component	1.28e-100	16.0217
C1	GO:0016984	ribulose-bisphosphate carboxylase activity	molecular_function	0	35.4004
C1	GO:0051219	phosphoprotein binding	molecular_function	0	35.4004
C1	GO:0047100	glyceraldehyde-3-phosphate dehydrogenase (NADP+) (phosphorylating) activity	molecular_function	0	35.4004
C1	GO:0016630	protochlorophyllide reductase activity	molecular_function	0	35.4004
C1	GO:0016851	magnesium chelatase activity	molecular_function	0	35.4004
C1	GO:0033743	peptide-methionine (R)-S-oxide reductase activity	molecular_function	0	35.4004
C1	GO:0016168	chlorophyll binding	molecular_function	4.33e-50	28.3203
C1	GO:0019843	rRNA binding	molecular_function	7.32e-44	10.0665
C1	GO:0003735	structural constituent of ribosome	molecular_function	4.22e-29	4.66126
C1	GO:0048038	quinone binding	molecular_function	5.74e-17	16.5939
C2	GO:0043953	protein transport by the Tat complex	biological_process	0	25.596
C2	GO:0010258	NADH dehydrogenase complex (plastoquinone) assembly	biological_process	0	25.596
C2	GO:0015979	photosynthesis	biological_process	5.52e-69	12.7175
C2	GO:0019253	reductive pentose-phosphate cycle	biological_process	7.07e-23	14.4388
C2	GO:0015995	chlorophyll biosynthetic process	biological_process	3.95e-22	9.81765
C2	GO:0018298	protein-chromophore linkage	biological_process	5.04e-18	7.31315
C2	GO:0009773	photosynthetic electron transport in photosystem I	biological_process	3.96e-17	15.3576
C2	GO:0009611	response to wounding	biological_process	5.9e-17	4.29857
C2	GO:0010207	photosystem II assembly	biological_process	1.58e-15	14.3338
C2	GO:0009768	photosynthesis, light harvesting in photosystem I	biological_process	1.67e-13	13.9615
C2	GO:0031361	integral component of thylakoid membrane	cellular_component	0	25.596
C2	GO:0009575	chromoplast stroma	cellular_component	0	25.596
C2	GO:0098807	chloroplast thylakoid membrane protein complex	cellular_component	0	25.596
C2	GO:0009507	chloroplast	cellular_component	1.76e-181	4.03764
C2	GO:0009535	chloroplast thylakoid membrane	cellular_component	1.98e-167	9.9662
C2	GO:0009570	chloroplast stroma	cellular_component	3.04e-80	5.28172
C2	GO:0009534	chloroplast thylakoid	cellular_component	1.48e-62	9.5985
C2	GO:0009941	chloroplast envelope	cellular_component	1.64e-53	4.92231
C2	GO:0009579	thylakoid	cellular_component	2.48e-50	8.80979
C2	GO:0031977	thylakoid lumen	cellular_component	8.38e-29	11.7315
C2	GO:0047100	glyceraldehyde-3-phosphate dehydrogenase (NADP+) (phosphorylating) activity	molecular_function	0	25.596
C2	GO:0016630	protochlorophyllide reductase activity	molecular_function	0	25.596
C2	GO:0016851	magnesium chelatase activity	molecular_function	0	25.596
C2	GO:0016168	chlorophyll binding	molecular_function	6.47e-27	14.7888
C2	GO:0019843	rRNA binding	molecular_function	3.79e-19	5.09494
C2	GO:0016655	oxidoreductase activity, acting on NAD(P)H, quinone or similar compound as acceptor	molecular_function	8.02e-15	23.0364
C2	GO:0048038	quinone binding	molecular_function	4.4e-12	10.3984
C2	GO:0005509	calcium ion binding	molecular_function	2.3e-10	2.94786
C2	GO:0042132	fructose 1,6-bisphosphate 1-phosphatase activity	molecular_function	3.52e-09	21.33
C2	GO:0045156	electron transporter, transferring electrons within the cyclic electron transport pathway of photosynthesis activity	molecular_function	4.6e-09	17.064
C3	GO:0071484	cellular response to light intensity	biological_process	0	32.7571
C3	GO:0015979	photosynthesis	biological_process	1.03e-62	14.2153
C3	GO:0019253	reductive pentose-phosphate cycle	biological_process	1.16e-23	17.6384
C3	GO:0018298	protein-chromophore linkage	biological_process	3.07e-23	10.0277
C3	GO:0009773	photosynthetic electron transport in photosystem I	biological_process	1.81e-22	22.2748
C3	GO:0009768	photosynthesis, light harvesting in photosystem I	biological_process	3.2e-20	22.3344
C3	GO:0015986	ATP synthesis coupled proton transport	biological_process	4.14e-17	14.9747
C3	GO:0009765	photosynthesis, light harvesting	biological_process	2.58e-16	24.0219
C3	GO:0009853	photorespiration	biological_process	1.47e-15	8.18927
C3	GO:0015991	ATP hydrolysis coupled proton transport	biological_process	7.55e-15	11.647
C3	GO:0009538	photosystem I reaction center	cellular_component	0	32.7571
C3	GO:0005753	mitochondrial proton-transporting ATP synthase complex	cellular_component	0	32.7571
C3	GO:0030093	chloroplast photosystem I	cellular_component	0	32.7571
C3	GO:0009535	chloroplast thylakoid membrane	cellular_component	1.02e-139	10.507
C3	GO:0009507	chloroplast	cellular_component	1.03e-110	3.64198
C3	GO:0009579	thylakoid	cellular_component	1.59e-64	12.0363
C3	GO:0009534	chloroplast thylakoid	cellular_component	1.62e-50	9.8836
C3	GO:0009523	photosystem II	cellular_component	6.66e-39	18.7951
C3	GO:0009570	chloroplast stroma	cellular_component	1.93e-34	3.93679
C3	GO:0009522	photosystem I	cellular_component	2.43e-32	21.8381
C3	GO:0051219	phosphoprotein binding	molecular_function	0	32.7571
C3	GO:0047100	glyceraldehyde-3-phosphate dehydrogenase (NADP+) (phosphorylating) activity	molecular_function	0	32.7571
C3	GO:0004751	ribose-5-phosphate isomerase activity	molecular_function	0	32.7571
C3	GO:0016168	chlorophyll binding	molecular_function	5.17e-35	21.1101
C3	GO:0046933	proton-transporting ATP synthase activity, rotational mechanism	molecular_function	1.83e-17	21.2921
C3	GO:0003735	structural constituent of ribosome	molecular_function	1.48e-13	3.08919
C3	GO:0048038	quinone binding	molecular_function	3.77e-12	12.2839
C3	GO:0016984	ribulose-bisphosphate carboxylase activity	molecular_function	6.44e-12	25.4777
C3	GO:0015078	proton transmembrane transporter activity	molecular_function	1.08e-11	17.342
C3	GO:0019904	protein domain specific binding	molecular_function	1.09e-11	6.85613
C4	GO:0090357	regulation of tryptophan metabolic process	biological_process	0	29.3206
C4	GO:0006412	translation	biological_process	1.38e-18	3.55749
C4	GO:0015991	ATP hydrolysis coupled proton transport	biological_process	7.73e-13	9.77355
C4	GO:0015986	ATP synthesis coupled proton transport	biological_process	3.17e-12	10.8905
C4	GO:0009611	response to wounding	biological_process	2.09e-09	3.35733
C4	GO:0055114	oxidation-reduction process	biological_process	2.99e-09	3.38764
C4	GO:0009873	ethylene-activated signaling pathway	biological_process	1.68e-08	3.21952
C4	GO:0022900	electron transport chain	biological_process	3.3e-08	12.0732
C4	GO:0006301	postreplication repair	biological_process	7.56e-08	13.5326
C4	GO:0000028	ribosomal small subunit assembly	biological_process	9.28e-08	7.99654
C4	GO:0005753	mitochondrial proton-transporting ATP synthase complex	cellular_component	0	29.3206
C4	GO:0005853	eukaryotic translation elongation factor 1 complex	cellular_component	0	29.3206
C4	GO:0005747	mitochondrial respiratory chain complex I	cellular_component	9.9e-28	12.4512
C4	GO:0022627	cytosolic small ribosomal subunit	cellular_component	1.1e-13	6.11909
C4	GO:0033179	proton-transporting V-type ATPase, V0 domain	cellular_component	1.27e-13	21.9905
C4	GO:0022626	cytosolic ribosome	cellular_component	1.5e-13	4.83307
C4	GO:0022625	cytosolic large ribosomal subunit	cellular_component	4.23e-13	5.14063
C4	GO:0045271	respiratory chain complex I	cellular_component	1.11e-12	14.6603
C4	GO:0070469	respiratory chain	cellular_component	4.29e-10	9.77355
C4	GO:0005773	vacuole	cellular_component	1.42e-08	2.09909
C4	GO:0003735	structural constituent of ribosome	molecular_function	2.4e-23	3.80855
C4	GO:0061631	ubiquitin conjugating enzyme activity	molecular_function	3.75e-12	7.66848
C4	GO:0008137	NADH dehydrogenase (ubiquinone) activity	molecular_function	4.08e-12	15.4319
C4	GO:0046933	proton-transporting ATP synthase activity, rotational mechanism	molecular_function	8.79e-12	14.6603
C4	GO:0003746	translation elongation factor activity	molecular_function	1.77e-11	7.56662
C4	GO:0015078	proton transmembrane transporter activity	molecular_function	3.21e-11	15.5227
C4	GO:0008121	ubiquinol-cytochrome-c reductase activity	molecular_function	1.79e-09	19.5471
C4	GO:0019904	protein domain specific binding	molecular_function	4.42e-09	5.455
C4	GO:0030603	oxaloacetase activity	molecular_function	5.78e-09	17.5924
C4	GO:0047776	citramalate lyase activity	molecular_function	5.78e-09	17.5924
C5	GO:0043953	protein transport by the Tat complex	biological_process	0	19.4921
C5	GO:0045038	protein import into chloroplast thylakoid membrane	biological_process	0	19.4921
C5	GO:0009236	cobalamin biosynthetic process	biological_process	0	19.4921
C5	GO:0019354	siroheme biosynthetic process	biological_process	0	19.4921
C5	GO:1901671	positive regulation of superoxide dismutase activity	biological_process	0	19.4921
C5	GO:0000461	endonucleolytic cleavage to generate mature 3'-end of SSU-rRNA from (SSU-rRNA, 5.8S rRNA, LSU-rRNA)	biological_process	0	19.4921
C5	GO:0010258	NADH dehydrogenase complex (plastoquinone) assembly	biological_process	0	19.4921
C5	GO:0006412	translation	biological_process	2.15e-243	11.1384
C5	GO:0015979	photosynthesis	biological_process	2.44e-80	11.5236
C5	GO:0019253	reductive pentose-phosphate cycle	biological_process	4.63e-39	16.4933
C5	GO:0009507	chloroplast	cellular_component	0	5.50126
C5	GO:0033281	TAT protein transport complex	cellular_component	0	19.4921
C5	GO:0098572	stromal side of plastid thylakoid membrane	cellular_component	0	19.4921
C5	GO:0009538	photosystem I reaction center	cellular_component	0	19.4921
C5	GO:0005854	nascent polypeptide-associated complex	cellular_component	0	19.4921
C5	GO:0005853	eukaryotic translation elongation factor 1 complex	cellular_component	0	19.4921
C5	GO:0009344	nitrite reductase complex [NAD(P)H]	cellular_component	0	19.4921
C5	GO:0009575	chromoplast stroma	cellular_component	0	19.4921
C5	GO:0098807	chloroplast thylakoid membrane protein complex	cellular_component	0	19.4921
C5	GO:0030093	chloroplast photosystem I	cellular_component	0	19.4921
C5	GO:0016984	ribulose-bisphosphate carboxylase activity	molecular_function	0	19.4921
C5	GO:0042132	fructose 1,6-bisphosphate 1-phosphatase activity	molecular_function	0	19.4921
C5	GO:0051219	phosphoprotein binding	molecular_function	0	19.4921
C5	GO:0047100	glyceraldehyde-3-phosphate dehydrogenase (NADP+) (phosphorylating) activity	molecular_function	0	19.4921
C5	GO:0016630	protochlorophyllide reductase activity	molecular_function	0	19.4921
C5	GO:0009977	proton motive force dependent protein transmembrane transporter activity	molecular_function	0	19.4921
C5	GO:0016851	magnesium chelatase activity	molecular_function	0	19.4921
C5	GO:0036381	pyridoxal 5'-phosphate synthase (glutamine hydrolysing) activity	molecular_function	0	19.4921
C5	GO:0003735	structural constituent of ribosome	molecular_function	1.02e-278	11.3762
C5	GO:0019843	rRNA binding	molecular_function	3.52e-76	9.51511
C6	GO:0006412	translation	biological_process	7.23e-172	11.4193
C6	GO:0002181	cytoplasmic translation	biological_process	1.6e-24	14.5427
C6	GO:0000028	ribosomal small subunit assembly	biological_process	1.41e-22	16.5258
C6	GO:0015986	ATP synthesis coupled proton transport	biological_process	4.39e-13	10.907
C6	GO:0006414	translational elongation	biological_process	5.71e-13	17.0422
C6	GO:0006120	mitochondrial electron transport, NADH to ubiquinone	biological_process	1.98e-10	15.5814
C6	GO:0042273	ribosomal large subunit biogenesis	biological_process	8.16e-10	7.54208
C6	GO:0000027	ribosomal large subunit assembly	biological_process	1.16e-09	6.2925
C6	GO:0006452	translational frameshifting	biological_process	2.41e-09	22.7229
C6	GO:0045901	positive regulation of translational elongation	biological_process	2.41e-09	22.7229
C6	GO:0005753	mitochondrial proton-transporting ATP synthase complex	cellular_component	0	27.2675
C6	GO:0005853	eukaryotic translation elongation factor 1 complex	cellular_component	0	27.2675
C6	GO:0022625	cytosolic large ribosomal subunit	cellular_component	7.87e-98	16.8209
C6	GO:0022627	cytosolic small ribosomal subunit	cellular_component	3.05e-82	18.0203
C6	GO:0022626	cytosolic ribosome	cellular_component	5.22e-82	13.6338
C6	GO:0042788	polysomal ribosome	cellular_component	1.25e-49	14.0309
C6	GO:0005840	ribosome	cellular_component	4.97e-47	7.45375
C6	GO:0005747	mitochondrial respiratory chain complex I	cellular_component	7.75e-31	12.6999
C6	GO:0005730	nucleolus	cellular_component	1.13e-22	3.01247
C6	GO:0005829	cytosol	cellular_component	1.47e-16	1.74272
C6	GO:0003735	structural constituent of ribosome	molecular_function	3.32e-214	12.2752
C6	GO:0003729	mRNA binding	molecular_function	3.76e-29	4.45775
C6	GO:0003746	translation elongation factor activity	molecular_function	4.1e-20	10.5552
C6	GO:0046933	proton-transporting ATP synthase activity, rotational mechanism	molecular_function	5.4e-13	14.9971
C6	GO:0004298	threonine-type endopeptidase activity	molecular_function	6.61e-13	9.73839
C6	GO:0008137	NADH dehydrogenase (ubiquinone) activity	molecular_function	8.92e-12	14.3513
C6	GO:0019843	rRNA binding	molecular_function	1.08e-11	4.00613
C6	GO:0015078	proton transmembrane transporter activity	molecular_function	6.54e-11	14.4357
C6	GO:0061631	ubiquitin conjugating enzyme activity	molecular_function	1.25e-10	6.712
C6	GO:0003743	translation initiation factor activity	molecular_function	2.23e-10	4.23408
C7	GO:0006412	translation	biological_process	2.42e-137	23.4329
C7	GO:0006334	nucleosome assembly	biological_process	9.46e-33	34.872
C7	GO:0002181	cytoplasmic translation	biological_process	1.97e-26	38.9404
C7	GO:0000028	ribosomal small subunit assembly	biological_process	3.57e-11	23.6003
C7	GO:0000027	ribosomal large subunit assembly	biological_process	6.28e-11	14.9771
C7	GO:0016584	nucleosome positioning	biological_process	6.82e-11	38.9404
C7	GO:0006414	translational elongation	biological_process	1.2e-10	36.5067
C7	GO:0030261	chromosome condensation	biological_process	2.03e-10	34.3592
C7	GO:0042273	ribosomal large subunit biogenesis	biological_process	1.11e-09	16.5704
C7	GO:0045910	negative regulation of DNA recombination	biological_process	3.02e-08	14.197
C7	GO:0000786	nucleosome	cellular_component	1.98e-95	52.485
C7	GO:0022625	cytosolic large ribosomal subunit	cellular_component	4.16e-79	37.2969
C7	GO:0005840	ribosome	cellular_component	8.59e-59	19.5376
C7	GO:0022626	cytosolic ribosome	cellular_component	6.58e-57	26.2099
C7	GO:0022627	cytosolic small ribosomal subunit	cellular_component	3.68e-45	30.4751
C7	GO:0042788	polysomal ribosome	cellular_component	1.17e-33	26.4644
C7	GO:0005730	nucleolus	cellular_component	8.25e-29	6.20918
C7	GO:0009506	plasmodesma	cellular_component	3.95e-11	3.06963
C7	GO:0005829	cytosol	cellular_component	6.07e-10	2.08362
C7	GO:0015935	small ribosomal subunit	cellular_component	1.3e-07	20.2815
C7	GO:0003735	structural constituent of ribosome	molecular_function	2.23e-179	26.1566
C7	GO:0046982	protein heterodimerization activity	molecular_function	3.4e-60	24.0044
C7	GO:0003729	mRNA binding	molecular_function	5.78e-18	6.61409
C7	GO:0019843	rRNA binding	molecular_function	7.5e-15	9.22759
C7	GO:0031492	nucleosomal DNA binding	molecular_function	9.71e-14	40.9899
C7	GO:0070181	small ribosomal subunit rRNA binding	molecular_function	3.62e-12	53.1006
C7	GO:0070180	large ribosomal subunit rRNA binding	molecular_function	3.29e-10	32.4504
C7	GO:0003677	DNA binding	molecular_function	3.6e-10	2.25565
C7	GO:0004298	threonine-type endopeptidase activity	molecular_function	2.25e-07	13.9073
C7	GO:0046933	proton-transporting ATP synthase activity, rotational mechanism	molecular_function	1.52e-06	19.4702
C8	GO:1901671	positive regulation of superoxide dismutase activity	biological_process	0	16.4329
C8	GO:0000461	endonucleolytic cleavage to generate mature 3'-end of SSU-rRNA from (SSU-rRNA, 5.8S rRNA, LSU-rRNA)	biological_process	0	16.4329
C8	GO:0006412	translation	biological_process	4.88e-239	9.80829
C8	GO:0000028	ribosomal small subunit assembly	biological_process	9.92e-28	12.9471
C8	GO:0002181	cytoplasmic translation	biological_process	1.2e-27	10.9553
C8	GO:0015995	chlorophyll biosynthetic process	biological_process	4.69e-27	8.32901
C8	GO:0015979	photosynthesis	biological_process	3.08e-20	4.75417
C8	GO:0009658	chloroplast organization	biological_process	5.66e-20	3.76326
C8	GO:0048564	photosystem I assembly	biological_process	2.51e-13	10.6814
C8	GO:0010027	thylakoid membrane organization	biological_process	2.54e-13	6.0254
C8	GO:0005854	nascent polypeptide-associated complex	cellular_component	0	16.4329
C8	GO:0005853	eukaryotic translation elongation factor 1 complex	cellular_component	0	16.4329
C8	GO:0009575	chromoplast stroma	cellular_component	0	16.4329
C8	GO:0009507	chloroplast	cellular_component	1.35e-264	3.86748
C8	GO:0005840	ribosome	cellular_component	1.9e-113	8.92722
C8	GO:0009570	chloroplast stroma	cellular_component	2.55e-105	4.76964
C8	GO:0022625	cytosolic large ribosomal subunit	cellular_component	1.76e-85	10.7774
C8	GO:0022626	cytosolic ribosome	cellular_component	3.87e-76	9.20965
C8	GO:0009535	chloroplast thylakoid membrane	cellular_component	1.27e-72	4.87632
C8	GO:0022627	cytosolic small ribosomal subunit	cellular_component	1.75e-71	11.4316
C8	GO:0048027	mRNA 5'-UTR binding	molecular_function	0	16.4329
C8	GO:0016851	magnesium chelatase activity	molecular_function	0	16.4329
C8	GO:0003735	structural constituent of ribosome	molecular_function	4.53e-273	10.0001
C8	GO:0019843	rRNA binding	molecular_function	1.58e-67	7.94387
C8	GO:0003729	mRNA binding	molecular_function	2.19e-32	3.66339
C8	GO:0003746	translation elongation factor activity	molecular_function	7.49e-23	8.21645
C8	GO:0003743	translation initiation factor activity	molecular_function	4.52e-16	4.18478
C8	GO:0003924	GTPase activity	molecular_function	4.75e-11	2.66904
C8	GO:0070181	small ribosomal subunit rRNA binding	molecular_function	5.54e-10	11.9512
C8	GO:0005525	GTP binding	molecular_function	9.11e-10	2.19782
C9	GO:1990592	protein K69-linked ufmylation	biological_process	0	18.2694
C9	GO:0006556	S-adenosylmethionine biosynthetic process	biological_process	0	18.2694
C9	GO:0090357	regulation of tryptophan metabolic process	biological_process	0	18.2694
C9	GO:0009611	response to wounding	biological_process	4.2e-20	3.97463
C9	GO:0015991	ATP hydrolysis coupled proton transport	biological_process	5.62e-19	9.33768
C9	GO:0010200	response to chitin	biological_process	2.31e-15	4.04889
C9	GO:0055114	oxidation-reduction process	biological_process	4.82e-13	3.27539
C9	GO:0006120	mitochondrial electron transport, NADH to ubiquinone	biological_process	4.01e-12	13.0496
C9	GO:0015986	ATP synthesis coupled proton transport	biological_process	9.18e-12	7.82973
C9	GO:0009737	response to abscisic acid	biological_process	4.74e-11	2.23769
C9	GO:0005753	mitochondrial proton-transporting ATP synthase complex	cellular_component	0	18.2694
C9	GO:0000221	vacuolar proton-transporting V-type ATPase, V1 domain	cellular_component	0	18.2694
C9	GO:0005747	mitochondrial respiratory chain complex I	cellular_component	3.08e-41	11.5122
C9	GO:0070469	respiratory chain	cellular_component	5.39e-19	11.0723
C9	GO:0045271	respiratory chain complex I	cellular_component	6.72e-18	13.2868
C9	GO:0033179	proton-transporting V-type ATPase, V0 domain	cellular_component	1.47e-13	15.2245
C9	GO:0005743	mitochondrial inner membrane	cellular_component	8.54e-11	2.8349
C9	GO:0000815	ESCRT III complex	cellular_component	5.5e-10	10.9616
C9	GO:0005739	mitochondrion	cellular_component	9.97e-10	1.55612
C9	GO:0005737	cytoplasm	cellular_component	1.09e-08	1.33529
C9	GO:0003838	sterol 24-C-methyltransferase activity	molecular_function	0	18.2694
C9	GO:0004781	sulfate adenylyltransferase (ATP) activity	molecular_function	0	18.2694
C9	GO:0004478	methionine adenosyltransferase activity	molecular_function	0	18.2694
C9	GO:0004775	succinate-CoA ligase (ADP-forming) activity	molecular_function	0	18.2694
C9	GO:0008137	NADH dehydrogenase (ubiquinone) activity	molecular_function	3.54e-16	13.4616
C9	GO:0046961	proton-transporting ATPase activity, rotational mechanism	molecular_function	3.82e-16	9.96511
C9	GO:0008121	ubiquinol-cytochrome-c reductase activity	molecular_function	4.33e-12	16.2394
C9	GO:0046933	proton-transporting ATP synthase activity, rotational mechanism	molecular_function	5.84e-11	10.0482
C9	GO:0015250	water channel activity	molecular_function	1.31e-10	7.91673
C9	GO:0061631	ubiquitin conjugating enzyme activity	molecular_function	1.39e-10	5.34028

## Sheet: Table S5
Table S5. The KEGG analysis of all differentially expressed genes in each cell cluster.
Term_ID	Term_description	p-value	ListHit	Enrichment_score	Group
ko04145	Phagosome	6.49e-07	13	4.67874	C13
ko00400	Phenylalanine, tyrosine and tryptophan biosynthesis	2.35e-06	10	5.33504	C13
ko00520	Amino sugar and nucleotide sugar metabolism	6.6e-06	17	3.17248	C13
ko00630	Glyoxylate and dicarboxylate metabolism	3.29e-05	11	3.77899	C13
ko00670	One carbon pool by folate	3.76e-05	6	6.3276	C13
ko00051	Fructose and mannose metabolism	4.4e-05	10	3.94329	C13
ko00030	Pentose phosphate pathway	6.17e-05	9	4.12253	C13
ko00940	Phenylpropanoid biosynthesis	0.000116259	18	2.24696	C13
ko00270	Cysteine and methionine metabolism	0.000132418	13	2.94761	C13
ko00360	Phenylalanine metabolism	0.000142641	7	4.53478	C13
ko00020	Citrate cycle (TCA cycle)	0.000250559	9	3.48829	C13
ko04933	AGE-RAGE signaling pathway in diabetic complications	0.000270031	4	6.7182	C13
ko00945	Stilbenoid, diarylheptanoid and gingerol biosynthesis	0.000466688	7	3.82452	C13
ko00901	Indole alkaloid biosynthesis	0.0005454	2	11.337	C13
ko00450	Selenocompound metabolism	0.00195196	4	4.42418	C13
ko00190	Oxidative phosphorylation	0.00216764	11	2.3982	C13
ko00260	Glycine, serine and threonine metabolism	0.00253327	8	2.74835	C13
ko00460	Cyanoamino acid metabolism	0.00430892	4	3.70186	C13
ko04120	Ubiquitin mediated proteolysis	0.00471817	10	2.26739	C13
ko00350	Tyrosine metabolism	0.00491823	6	2.86407	C13
ko00950	Isoquinoline alkaloid biosynthesis	0.0156647	3	3.0919	C13
ko00941	Flavonoid biosynthesis	0.0159925	7	2.15942	C13
ko00965	Betalain biosynthesis	0.0189163	2	3.48829	C13
ko00910	Nitrogen metabolism	0.0346091	3	2.42935	C13
ko00250	Alanine, aspartate and glutamate metabolism	0.0484331	4	2.01546	C13
ko03010	Ribosome	2.26e-194	18	5.56837	C8
ko00860	Porphyrin and chlorophyll metabolism	9.89e-13	18	3.25035	C8
ko03050	Proteasome	4.31e-07	18	2.44268	C8
ko00660	C5-Branched dibasic acid metabolism	3.64e-06	9	4.58872	C8
ko00710	Carbon fixation in photosynthetic organisms	1.57e-05	18	2.06987	C8
ko00290	Valine, leucine and isoleucine biosynthesis	1.9e-05	14	3.03366	C8
ko00970	Aminoacyl-tRNA biosynthesis	4.1e-05	18	1.98116	C8
ko03013	RNA transport	0.000202595	18	1.54319	C8
ko00906	Carotenoid biosynthesis	0.000781735	15	2.20362	C8
ko00196	Photosynthesis - antenna proteins	0.000798047	10	2.62654	C8
ko00630	Glyoxylate and dicarboxylate metabolism	0.000951047	18	1.77292	C8
ko00780	Biotin metabolism	0.00138508	10	2.47645	C8
ko00195	Photosynthesis	0.00179092	18	1.92613	C8
ko00920	Sulfur metabolism	0.00373349	13	2.01212	C8
ko00030	Pentose phosphate pathway	0.00844313	18	1.66348	C8
ko00620	Pyruvate metabolism	0.0187733	18	1.40678	C8
ko00061	Fatty acid biosynthesis	0.0213223	18	1.52485	C8
ko00195	Photosynthesis	5.6e-49	18	11.8118	C3
ko00190	Oxidative phosphorylation	2.88e-42	18	6.42232	C3
ko00196	Photosynthesis - antenna proteins	2.03e-25	18	13.1287	C3
ko00630	Glyoxylate and dicarboxylate metabolism	3.77e-16	18	4.78649	C3
ko00710	Carbon fixation in photosynthetic organisms	6.37e-16	18	4.71505	C3
ko00920	Sulfur metabolism	1.45e-06	13	4.19062	C3
ko03010	Ribosome	2.33e-05	18	1.77327	C3
ko00260	Glycine, serine and threonine metabolism	3.58e-05	18	2.59838	C3
ko00860	Porphyrin and chlorophyll metabolism	5.14e-05	16	2.77722	C3
ko04145	Phagosome	5.97e-05	18	2.57885	C3
ko00910	Nitrogen metabolism	0.000207419	10	3.22356	C3
ko00030	Pentose phosphate pathway	0.000333076	14	2.5528	C3
ko00670	One carbon pool by folate	0.000475766	8	3.3585	C3
ko00450	Selenocompound metabolism	0.00158489	7	3.08204	C3
ko04120	Ubiquitin mediated proteolysis	0.00158594	18	1.89545	C3
ko00270	Cysteine and methionine metabolism	0.00158594	18	1.89545	C3
ko00010	Glycolysis / Gluconeogenesis	0.00266738	18	1.74696	C3
ko00460	Cyanoamino acid metabolism	0.00507361	7	2.57885	C3
ko00480	Glutathione metabolism	0.00969628	18	1.67311	C3
ko00660	C5-Branched dibasic acid metabolism	0.0124362	3	3.18563	C3
ko00261	Monobactam biosynthesis	0.0124362	3	3.18563	C3
ko00290	Valine, leucine and isoleucine biosynthesis	0.0216466	5	2.25649	C3
ko00100	Steroid biosynthesis	0.0417366	7	1.77977	C3
ko03010	Ribosome	1.28e-211	18	6.53199	C5
ko00195	Photosynthesis	4.02e-52	18	8.28703	C5
ko00860	Porphyrin and chlorophyll metabolism	2.29e-23	18	4.84074	C5
ko00196	Photosynthesis - antenna proteins	4.61e-21	18	7.94566	C5
ko00710	Carbon fixation in photosynthetic organisms	5.19e-14	18	3.36564	C5
ko00630	Glyoxylate and dicarboxylate metabolism	1.3e-08	18	2.70152	C5
ko00906	Carotenoid biosynthesis	4.48e-08	18	3.55535	C5
ko00660	C5-Branched dibasic acid metabolism	6.16e-07	9	5.55261	C5
ko00290	Valine, leucine and isoleucine biosynthesis	5.14e-05	12	3.14648	C5
ko00030	Pentose phosphate pathway	0.000123711	18	2.22478	C5
ko00970	Aminoacyl-tRNA biosynthesis	0.000662362	18	1.87291	C5
ko00300	Lysine biosynthesis	0.00282951	7	2.71918	C5
ko00780	Biotin metabolism	0.00452713	8	2.39732	C5
ko00910	Nitrogen metabolism	0.0056756	11	2.0602	C5
ko00515	Mannose type O-glycan biosynthesis	0.00908141	1	5.24413	C5
ko03060	Protein export	0.0106972	16	1.71237	C5
ko00920	Sulfur metabolism	0.0152427	10	1.87291	C5
ko00261	Monobactam biosynthesis	0.018223	4	2.46783	C5
ko00051	Fructose and mannose metabolism	0.0239363	17	1.55044	C5
ko00260	Glycine, serine and threonine metabolism	0.0248032	18	1.50967	C5
ko00061	Fatty acid biosynthesis	0.0263329	16	1.55382	C5
ko00450	Selenocompound metabolism	0.0371633	7	1.79068	C5
ko00250	Alanine, aspartate and glutamate metabolism	0.0449681	13	1.51497	C5
ko00195	Photosynthesis	3.29e-75	18	17.277	C1
ko00196	Photosynthesis - antenna proteins	3.05e-35	18	18.2677	C1
ko00710	Carbon fixation in photosynthetic organisms	3.44e-24	18	6.58748	C1
ko00630	Glyoxylate and dicarboxylate metabolism	1.83e-22	18	6.36108	C1
ko03010	Ribosome	6.14e-17	18	2.91858	C1
ko00860	Porphyrin and chlorophyll metabolism	1.65e-15	18	5.79649	C1
ko00910	Nitrogen metabolism	7.51e-06	11	4.22907	C1
ko00260	Glycine, serine and threonine metabolism	3.65e-05	17	2.77278	C1
ko00030	Pentose phosphate pathway	4.72e-05	14	3.04462	C1
ko00660	C5-Branched dibasic acid metabolism	7.75e-05	5	6.3323	C1
ko00906	Carotenoid biosynthesis	0.000341786	9	3.28421	C1
ko00051	Fructose and mannose metabolism	0.000854117	13	2.43381	C1
ko00920	Sulfur metabolism	0.00100289	8	3.07569	C1
ko00900	Terpenoid backbone biosynthesis	0.00152722	13	2.29416	C1
ko00290	Valine, leucine and isoleucine biosynthesis	0.00218684	6	3.22947	C1
ko00966	Glucosinolate biosynthesis	0.00534954	3	4.03684	C1
ko03060	Protein export	0.00560446	10	2.19692	C1
ko04146	Peroxisome	0.014625	14	1.7423	C1
ko00010	Glycolysis / Gluconeogenesis	0.0220067	18	1.56265	C1
ko00053	Ascorbate and aldarate metabolism	0.0235112	10	1.79415	C1
ko00650	Butanoate metabolism	0.0250229	5	2.19692	C1
ko00730	Thiamine metabolism	0.02999	4	2.2663	C1
ko00300	Lysine biosynthesis	0.0345361	3	2.3922	C1
ko00195	Photosynthesis	4.83e-32	18	9.28016	C2
ko00860	Porphyrin and chlorophyll metabolism	3.17e-18	18	5.81751	C2
ko00710	Carbon fixation in photosynthetic organisms	2.62e-15	18	4.65191	C2
ko00196	Photosynthesis - antenna proteins	6.6e-15	17	9.44478	C2
ko00630	Glyoxylate and dicarboxylate metabolism	3.58e-10	18	3.75013	C2
ko00030	Pentose phosphate pathway	2.85e-07	18	3.51864	C2
ko00906	Carotenoid biosynthesis	3.94e-07	14	4.35044	C2
ko03060	Protein export	4.73e-06	17	3.18039	C2
ko00910	Nitrogen metabolism	3.76e-05	11	3.60132	C2
ko00920	Sulfur metabolism	0.00078464	9	2.94653	C2
ko04626	Plant-pathogen interaction	0.00118936	18	1.69563	C2
ko00051	Fructose and mannose metabolism	0.00140696	14	2.23196	C2
ko00660	C5-Branched dibasic acid metabolism	0.00169372	4	4.31388	C2
ko04016	MAPK signaling pathway - plant	0.00462689	18	1.71637	C2
ko00900	Terpenoid backbone biosynthesis	0.00649999	13	1.95362	C2
ko03010	Ribosome	0.00745127	18	1.44078	C2
ko00480	Glutathione metabolism	0.00824522	18	1.69925	C2
ko00053	Ascorbate and aldarate metabolism	0.0135647	12	1.8334	C2
ko00730	Thiamine metabolism	0.0159285	5	2.41237	C2
ko04075	Plant hormone signal transduction	0.0234266	18	1.40311	C2
ko00260	Glycine, serine and threonine metabolism	0.027731	12	1.66673	C2
ko00590	Arachidonic acid metabolism	0.044145	4	2.03711	C2
ko03010	Ribosome	2.97e-130	18	11.6177	C7
ko03050	Proteasome	0.000317889	9	3.38338	C7
ko03013	RNA transport	0.00134837	17	2.08603	C7
ko04145	Phagosome	0.00342996	8	2.62555	C7
ko00780	Biotin metabolism	0.00968837	3	3.54449	C7
ko00190	Oxidative phosphorylation	0.0121696	10	1.9881	C7
ko00730	Thiamine metabolism	0.0129126	3	3.26466	C7
ko03008	Ribosome biogenesis in eukaryotes	0.0402651	7	1.80917	C7
ko03010	Ribosome	7.15e-147	18	6.28588	C6
ko00190	Oxidative phosphorylation	1.42e-33	18	4.76723	C6
ko03050	Proteasome	6.75e-09	18	3.24519	C6
ko04145	Phagosome	6.5e-06	18	2.51831	C6
ko04120	Ubiquitin mediated proteolysis	0.000497081	18	1.85096	C6
ko03013	RNA transport	0.00156956	18	1.56927	C6
ko03060	Protein export	0.0327102	12	1.61891	C6
ko04141	Protein processing in endoplasmic reticulum	0.0485511	18	1.24191	C6
ko03010	Ribosome	1.62e-172	18	7.58104	C11
ko00190	Oxidative phosphorylation	5.53e-43	18	5.98197	C11
ko03050	Proteasome	2.96e-07	18	3.15	C11
ko03013	RNA transport	1.81e-05	18	1.91617	C11
ko00020	Citrate cycle (TCA cycle)	4.16e-05	18	2.55769	C11
ko04120	Ubiquitin mediated proteolysis	0.00401212	18	1.7325	C11
ko00710	Carbon fixation in photosynthetic organisms	0.01066	15	1.76306	C11
ko00190	Oxidative phosphorylation	1.37e-57	18	5.81599	C9
ko04145	Phagosome	2.11e-10	18	3.13879	C9
ko00630	Glyoxylate and dicarboxylate metabolism	5.57e-07	18	2.55551	C9
ko00920	Sulfur metabolism	2.56e-06	16	3.32342	C9
ko04120	Ubiquitin mediated proteolysis	5.82e-06	18	2.09375	C9
ko03050	Proteasome	4.8e-05	18	2.32639	C9
ko00270	Cysteine and methionine metabolism	0.000190481	18	1.86112	C9
ko00400	Phenylalanine, tyrosine and tryptophan biosynthesis	0.000263365	17	2.32639	C9
ko04626	Plant-pathogen interaction	0.000312754	18	1.61368	C9
ko00260	Glycine, serine and threonine metabolism	0.000325946	18	2.02678	C9
ko00020	Citrate cycle (TCA cycle)	0.000350893	18	2.08779	C9
ko04016	MAPK signaling pathway - plant	0.000892033	18	1.68292	C9
ko00450	Selenocompound metabolism	0.00698087	8	2.26965	C9
ko00480	Glutathione metabolism	0.00937012	18	1.53202	C9
ko00670	One carbon pool by folate	0.0096298	8	2.16409	C9
ko00261	Monobactam biosynthesis	0.01197	4	2.73693	C9
ko00460	Cyanoamino acid metabolism	0.0221351	8	1.8991	C9
ko04141	Protein processing in endoplasmic reticulum	0.0333842	18	1.25197	C9
ko00010	Glycolysis / Gluconeogenesis	0.0347961	18	1.36019	C9
ko00730	Thiamine metabolism	0.0406818	6	1.83663	C9
ko00190	Oxidative phosphorylation	2.58e-38	18	6.77468	C10
ko04120	Ubiquitin mediated proteolysis	1.27e-07	18	2.92666	C10
ko04145	Phagosome	1.75e-05	17	2.92494	C10
ko00630	Glyoxylate and dicarboxylate metabolism	3.33e-05	17	2.79199	C10
ko00920	Sulfur metabolism	0.000207441	9	3.48412	C10
ko00450	Selenocompound metabolism	0.00243691	6	3.17253	C10
ko00480	Glutathione metabolism	0.00291162	18	1.90352	C10
ko00710	Carbon fixation in photosynthetic organisms	0.00346305	13	2.10318	C10
ko03013	RNA transport	0.00360542	18	1.67256	C10
ko04016	MAPK signaling pathway - plant	0.00601526	18	1.75277	C10
ko00261	Monobactam biosynthesis	0.0065807	3	3.8257	C10
ko00270	Cysteine and methionine metabolism	0.01098	16	1.73432	C10
ko04141	Protein processing in endoplasmic reticulum	0.0119394	18	1.44244	C10
ko03050	Proteasome	0.0124033	10	1.97082	C10
ko04075	Plant hormone signal transduction	0.0140221	18	1.4932	C10
ko00750	Vitamin B6 metabolism	0.0292227	4	2.282	C10
ko00670	One carbon pool by folate	0.0465565	4	2.01665	C10
ko00190	Oxidative phosphorylation	2.04e-35	18	5.74687	C4
ko03010	Ribosome	1.79e-11	18	2.31389	C4
ko04145	Phagosome	1.48e-09	18	3.62734	C4
ko04120	Ubiquitin mediated proteolysis	2.8e-06	18	2.46101	C4
ko04626	Plant-pathogen interaction	5.54e-06	18	2.03221	C4
ko00062	Fatty acid elongation	5.67e-05	11	3.45295	C4
ko04075	Plant hormone signal transduction	0.00519146	18	1.52468	C4
ko04141	Protein processing in endoplasmic reticulum	0.00602944	18	1.44482	C4
ko03050	Proteasome	0.009419	12	1.91767	C4
ko03013	RNA transport	0.0166766	18	1.46054	C4
ko00710	Carbon fixation in photosynthetic organisms	0.019974	13	1.70539	C4
ko04016	MAPK signaling pathway - plant	0.046205	18	1.42125	C4
ko00190	Oxidative phosphorylation	5.68e-52	18	7.92821	C12
ko04145	Phagosome	1.33e-10	18	4.19482	C12
ko04626	Plant-pathogen interaction	1.41e-08	18	2.50525	C12
ko04120	Ubiquitin mediated proteolysis	2.46e-06	18	2.64274	C12
ko00710	Carbon fixation in photosynthetic organisms	1.63e-05	18	2.83996	C12
ko04141	Protein processing in endoplasmic reticulum	0.000581892	18	1.65494	C12
ko00630	Glyoxylate and dicarboxylate metabolism	0.00139297	14	2.24232	C12
ko00480	Glutathione metabolism	0.00166503	18	1.95949	C12
ko03060	Protein export	0.0021766	11	2.37307	C12
ko00030	Pentose phosphate pathway	0.00237371	11	2.3491	C12
ko00520	Amino sugar and nucleotide sugar metabolism	0.00259271	18	1.82708	C12
ko00010	Glycolysis / Gluconeogenesis	0.0033296	18	1.79024	C12
ko03013	RNA transport	0.00505334	18	1.63113	C12
ko00910	Nitrogen metabolism	0.0157948	6	2.2652	C12
ko00062	Fatty acid elongation	0.0157948	6	2.2652	C12
ko00053	Ascorbate and aldarate metabolism	0.0264347	10	1.76182	C12
ko04016	MAPK signaling pathway - plant	0.0297417	17	1.52941	C12
ko00966	Glucosinolate biosynthesis	0.0371853	2	2.64274	C12

## Sheet: Table S6
Table S6. GO enrichment analysis of the genes with highly variable expression of the three identified gene modules.
State	id	Term	Category	ListHits	ListTotal	PopHits	PopTotal	p-value	q-value	Enrichment_score
1	GO:0019253	reductive pentose-phosphate cycle	biological_process	6	14	38	29704	8.63025e-15	9.06176e-14	335.008
2	GO:0009409	response to cold	biological_process	13	169	421	29704	9.65e-07	1.62e-05	5.42737
2	GO:0010025	wax biosynthetic process	biological_process	9	169	98	29704	5.14e-09	2.22e-07	16.1415
2	GO:0009611	response to wounding	biological_process	9	169	210	29704	3.49e-06	4.8e-05	7.53271
2	GO:0009416	response to light stimulus	biological_process	8	169	218	29704	3.76e-05	0.000391063	6.45003
2	GO:0080167	response to karrikin	biological_process	8	169	142	29704	1.63e-06	2.35e-05	9.90216
2	GO:0006869	lipid transport	biological_process	8	169	90	29704	4.85e-08	1.46e-06	15.6234
2	GO:0006633	fatty acid biosynthetic process	biological_process	8	169	139	29704	1.39e-06	2.21e-05	10.1159
2	GO:0010411	xyloglucan metabolic process	biological_process	7	169	85	29704	5.79e-07	1.17e-05	14.4746
2	GO:0009813	flavonoid biosynthetic process	biological_process	7	169	141	29704	1.7e-05	0.000205156	8.72584
2	GO:0042546	cell wall biogenesis	biological_process	7	169	84	29704	5.34e-07	1.15e-05	14.6469
2	GO:0009739	response to gibberellin	biological_process	6	169	115	29704	5.23e-05	0.000526619	9.17026
2	GO:0009741	response to brassinosteroid	biological_process	6	169	57	29704	8.85e-07	1.57e-05	18.5014
2	GO:0009740	gibberellic acid mediated signaling pathway	biological_process	6	169	100	29704	2.38e-05	0.000263014	10.5458
2	GO:0042335	cuticle development	biological_process	6	169	35	29704	4.39e-08	1.46e-06	30.1309
2	GO:0006032	chitin catabolic process	biological_process	5	169	51	29704	1.07e-05	0.000134382	17.2317
2	GO:0016998	cell wall macromolecule catabolic process	biological_process	4	169	23	29704	8.23e-06	0.000108047	30.5675
3	GO:0006334	nucleosome assembly	biological_process	3	48	57	29704	0.000108979	0.000840692	32.5702
3	GO:0030001	metal ion transport	biological_process	2	48	84	29704	0.00819257	0.0294932	14.7341
3	GO:0006995	cellular response to nitrogen starvation	biological_process	2	48	36	29704	0.00155538	0.00646082	34.3796
3	GO:0090378	seed trichome elongation	biological_process	1	48	18	29704	0.028699	0.0968591	34.3796

## Sheet: Table S7
Table S7. GO enrichment analysis of the genes with highly variable expression of the five identified gene modules.
State	id	Term	Category	ListHits	ListTotal	PopHits	PopTotal	p-value	q-value	Enrichment_score
1	GO:0015979	photosynthesis	biological_process	25	184	147	29704	6.93087e-29	2.40501e-26	27.4549
1	GO:0019253	reductive pentose-phosphate cycle	biological_process	12	184	38	29704	5.22269e-18	4.53068e-16	50.9794
2	GO:0009611	response to wounding	biological_process	19	424	210	29704	2.24907e-10	4.63308e-08	6.33845
2	GO:0010411	xyloglucan metabolic process	biological_process	12	424	85	29704	3.15164e-09	3.24619e-07	9.89034
2	GO:0010025	wax biosynthetic process	biological_process	12	424	98	29704	1.64678e-08	1.13079e-06	8.57836
2	GO:0042546	cell wall biogenesis	biological_process	12	424	84	29704	2.74169e-09	3.24619e-07	10.0081
2	GO:0007267	cell-cell signaling	biological_process	8	424	30	29704	7.17436e-09	6.33393e-07	18.6818
3	GO:0006412	translation	biological_process	126	654	454	29704	1.64063e-102	5.48791e-100	12.6053
3	GO:0045454	cell redox homeostasis	biological_process	25	654	256	29704	6.25403e-10	2.20208e-08	4.43545
3	GO:0006334	nucleosome assembly	biological_process	22	654	57	29704	4.15973e-22	2.78286e-20	17.5301
3	GO:0002181	cytoplasmic translation	biological_process	19	654	39	29704	1.14928e-21	6.98969e-20	22.1272
3	GO:0000771	agglutination involved in conjugation	biological_process	8	654	15	29704	2.97217e-10	1.16964e-08	24.2234
3	GO:0016584	nucleosome positioning	biological_process	6	654	13	29704	1.67492e-07	5.09327e-06	20.9626
3	GO:0030261	chromosome condensation	biological_process	6	654	14	29704	2.87643e-07	8.01805e-06	19.4653
4	GO:0009611	response to wounding	biological_process	12	163	210	29704	2.16694e-09	7.36759e-07	10.4133
4	GO:0030001	metal ion transport	biological_process	8	163	84	29704	2.11705e-08	2.39932e-06	17.3555
5	GO:0009086	methionine biosynthetic process	biological_process	3	88	26	29704	6.21781e-05	0.00518151	38.9476

## Sheet: Table S8
Table S8. Differently expressed TFs in each cluster.
Cluster 1	Cluster 2	Cluster 3	Cluster 4	Cluster 5	Cluster 6	Cluster 7	Cluster 8	Cluster 9	Cluster 10	Cluster 11	Cluster 12	Cluster 13
LOC110731310	LOC110684199	LOC110692105	LOC110739966	LOC110703766	LOC110684974	LOC110722492	LOC110726911	LOC110725171	LOC110722117	LOC110712522	LOC110687395	LOC110687395
LOC110710709	LOC110731310	LOC110729864	LOC110684974	LOC110703965	LOC110720830	LOC110705510	LOC110684669	LOC110714054	LOC110684974	LOC110726911	LOC110730454	LOC110711877
LOC110733919	LOC110684669	LOC110700484	LOC110684669	LOC110739715	LOC110684669		LOC110720830	LOC110733669	LOC110684669	LOC110693688	LOC110698105	LOC110717919
LOC110705731	LOC110730454	LOC110722492	LOC110726911	LOC110739176	LOC110726911		LOC110730454	LOC110722117	LOC110684199	LOC110730507	LOC110726911	LOC110689375
LOC110691207	LOC110739966	LOC110692693	LOC110720830	LOC110712943	LOC110739966		LOC110698105	LOC110684974	LOC110739966	LOC110730597	LOC110731310	LOC110704606
LOC110703096	LOC110706462	LOC110723559	LOC110684199	LOC110732366	LOC110721818		LOC110706462	LOC110705979	LOC110721818	LOC110700730	LOC110705979	LOC110721971
LOC110693067	LOC110698105	LOC110693156	LOC110730454	LOC110722492	LOC110715732		LOC110682343	LOC110720830	LOC110715732	LOC110717348	LOC110720830	LOC110732736
LOC110730330	LOC110684974	LOC110687469	LOC110721818	LOC110713720	LOC110728439		LOC110730597	LOC110738211	LOC110728439	LOC110708566	LOC110684669	LOC110690364
LOC110734366	LOC110726911	LOC110730092	LOC110728439	LOC110696607	LOC110711877		LOC110728439	LOC110706462	LOC110692105	LOC110690492	LOC110738211	LOC110690492
	LOC110720830	LOC110725620	LOC110692105	LOC110702510	LOC110700956		LOC110726478	LOC110684199	LOC110732554	LOC110711575	LOC110684199	LOC110704584
	LOC110721818	LOC110732738	LOC110715732	LOC110710709	LOC110730174		LOC110703766	LOC110684669	LOC110730174	LOC110693232	LOC110684974	LOC110696607
	LOC110692105	LOC110703096	LOC110702108	LOC110733919	LOC110732554		LOC110719799	LOC110724341	LOC110736639	LOC110723721	LOC110739966	LOC110695503
	LOC110715732	LOC110705731	LOC110700956	LOC110691211	LOC110693232		LOC110730174	LOC110699703	LOC110701308	LOC110683839	LOC110715732	LOC110702525
	LOC110732554	LOC110734422	LOC110711877	LOC110727828	LOC110736639		LOC110732554	LOC110731310	LOC110693232	LOC110699230	LOC110700956	LOC110722475
	LOC110739715	LOC110712886	LOC110730174	LOC110719207	LOC110701308		LOC110739715	LOC110726911	LOC110723721	LOC110733400	LOC110732554	LOC110724760
	LOC110703965	LOC110712914	LOC110732554	LOC110682536	LOC110690492		LOC110703965	LOC110739966	LOC110692935	LOC110726560	LOC110730174	LOC110705950
	LOC110701308	LOC110717536	LOC110727422	LOC110692666	LOC110727422		LOC110730833	LOC110725876	LOC110727422	LOC110683417	LOC110693232	LOC110740228
	LOC110723721	LOC110693067	LOC110701308	LOC110738622	LOC110723721		LOC110735498	LOC110710748	LOC110699230	LOC110722492	LOC110723721	LOC110705510
	LOC110736639	LOC110688032	LOC110692935	LOC110693067	LOC110692935		LOC110706994	LOC110730597	LOC110733400	LOC110706702	LOC110690492	LOC110738457
	LOC110693232	LOC110733129	LOC110736639	LOC110731659	LOC110733400		LOC110690492	LOC110692105	LOC110700484	LOC110722475	LOC110701308	LOC110719702
	LOC110692935	LOC110734366	LOC110690492	LOC110714321	LOC110699230		LOC110711575	LOC110721818	LOC110729864	LOC110726509	LOC110736639	LOC110733043
	LOC110727422	LOC110681715	LOC110693232	LOC110698454	LOC110700484		LOC110692935	LOC110728439	LOC110726560	LOC110712694	LOC110731664	LOC110734297
	LOC110715681	LOC110686966	LOC110731664	LOC110734388	LOC110729864		LOC110736639	LOC110715732	LOC110714587	LOC110706327	LOC110715681	LOC110724773
	LOC110731664		LOC110714587	LOC110722853	LOC110726560		LOC110701308	LOC110730174	LOC110715681	LOC110740228	LOC110714587	LOC110730331
	LOC110729864		LOC110715681	LOC110704029	LOC110715681		LOC110700484	LOC110732554	LOC110731664	LOC110705510	LOC110693510
	LOC110714587		LOC110726560		LOC110682359		LOC110731664	LOC110727422	LOC110682359	LOC110701100	LOC110688951
	LOC110701735		LOC110688951		LOC110722492		LOC110726560	LOC110723721	LOC110697487	LOC110686196	LOC110726455
	LOC110697487		LOC110701735		LOC110737435		LOC110732366	LOC110693232	LOC110701735	LOC110700388	LOC110739350
	LOC110682359		LOC110682359		LOC110701735		LOC110716464	LOC110692935	LOC110737435	LOC110700605	LOC110718540
	LOC110737435		LOC110737435		LOC110697487		LOC110697487	LOC110736639	LOC110706702	LOC110726443	LOC110701735
	LOC110693512		LOC110718804		LOC110718804		LOC110722492	LOC110698357	LOC110720406	LOC110697837	LOC110737435
	LOC110718804		LOC110716464		LOC110716464		LOC110718804	LOC110701308	LOC110705661	LOC110706735	LOC110682359
	LOC110716464		LOC110709750		LOC110706702		LOC110693512	LOC110690492	LOC110722475	LOC110682299	LOC110697487
	LOC110706702		LOC110706702		LOC110733393		LOC110706702	LOC110733400	LOC110693156		LOC110706702
	LOC110733638		LOC110733393		LOC110695503		LOC110696607	LOC110699230	LOC110733450		LOC110709750
	LOC110705661		LOC110695503		LOC110699930		LOC110695503	LOC110729864	LOC110701100		LOC110736449
	LOC110723559		LOC110733638		LOC110708477		LOC110733393	LOC110715681	LOC110684112		LOC110689223
	LOC110692693		LOC110705661		LOC110740228		LOC110719484	LOC110714587	LOC110724416		LOC110731377
	LOC110723282		LOC110731377		LOC110705510		LOC110733638	LOC110700484	LOC110695527		LOC110687329
	LOC110724760		LOC110687329		LOC110733450		LOC110705661	LOC110731664	LOC110692644		LOC110705950
	LOC110705950		LOC110692693		LOC110701100		LOC110692693	LOC110726560	LOC110688475		LOC110708477
	LOC110720095		LOC110723559		LOC110695527		LOC110723559	LOC110739176	LOC110725620		LOC110733450
	LOC110693156		LOC110687469		LOC110724416		LOC110735404	LOC110692760	LOC110700605		LOC110701100
	LOC110731228		LOC110731228		LOC110684112		LOC110731228	LOC110739350	LOC110705731		LOC110705510
	LOC110687469		LOC110699930		LOC110688475		LOC110694429	LOC110682359	LOC110720851		LOC110724416
	LOC110699930		LOC110693156		LOC110707964		LOC110699930	LOC110693512	LOC110697837		LOC110695527
	LOC110708477		LOC110708477		LOC110725620		LOC110687469	LOC110717751	LOC110703096		LOC110684112
	LOC110738063		LOC110738063		LOC110709410		LOC110693156	LOC110737435	LOC110720629		LOC110688475
	LOC110733450		LOC110733450		LOC110700605		LOC110708477	LOC110716464	LOC110734297		LOC110705169
	LOC110701100		LOC110705510		LOC110725807		LOC110737048	LOC110697487	LOC110725193		LOC110729383
	LOC110684112		LOC110740228		LOC110697837		LOC110737363	LOC110701735	LOC110733043		LOC110700605
	LOC110688475		LOC110686196		LOC110720629		LOC110682654	LOC110718804	LOC110711750		LOC110726443
	LOC110695527		LOC110695527		LOC110734297		LOC110705510	LOC110706702	LOC110721693		LOC110725807
	LOC110692644		LOC110724416		LOC110733043		LOC110733450	LOC110714174	LOC110717536		LOC110720629
	LOC110732738		LOC110709410		LOC110728951		LOC110740228	LOC110720406	LOC110730184		LOC110697837
	LOC110709410		LOC110729383		LOC110734422		LOC110697588	LOC110733393	LOC110712914		LOC110709852
	LOC110729383		LOC110725807		LOC110730184		LOC110734444	LOC110718123	LOC110693067		LOC110724773
	LOC110705169		LOC110700605		LOC110704029		LOC110681880	LOC110736449	LOC110704029		LOC110733043
	LOC110700605		LOC110720629		LOC110709636		LOC110732738	LOC110702486	LOC110682299		LOC110734297
	LOC110725807		LOC110721084		LOC110730330		LOC110725620	LOC110692693	LOC110730330		LOC110721693
	LOC110691207		LOC110720851		LOC110706946		LOC110718881	LOC110722475	LOC110730331		LOC110711750
	LOC110697837		LOC110734297		LOC110732386		LOC110709410	LOC110723559	LOC110697201		LOC110716316
	LOC110720851		LOC110735198		LOC110693654		LOC110705169	LOC110693156	LOC110732386		LOC110714617
	LOC110727828		LOC110733043		LOC110688032		LOC110700605	LOC110687469	LOC110688032		LOC110723728
	LOC110733919		LOC110721693		LOC110723910		LOC110726443	LOC110693846	LOC110738055		LOC110704029
	LOC110710709		LOC110711750		LOC110682299		LOC110710709	LOC110731228	LOC110681715		LOC110719982
	LOC110711750		LOC110730184		LOC110738055		LOC110733919	LOC110720095	LOC110686966		LOC110691264
	LOC110721693		LOC110717536		LOC110681715		LOC110719207	LOC110705950	LOC110732385		LOC110722682
	LOC110735198		LOC110704029		LOC110730331		LOC110720851	LOC110708477	LOC110733129		LOC110689790
	LOC110712886		LOC110719982		LOC110697201		LOC110691207	LOC110737048	LOC110693654		LOC110719670
	LOC110712914		LOC110691264		LOC110733129		LOC110691211	LOC110718625	LOC110706946		LOC110732385
	LOC110732543		LOC110709636		LOC110686966		LOC110734297	LOC110733450	LOC110723910		LOC110695211
	LOC110730184		LOC110719507		LOC110718181		LOC110711750	LOC110701100	LOC110718181		LOC110739078
	LOC110691264		LOC110682299				LOC110710601	LOC110736431	LOC110709636		LOC110730331
	LOC110719982		LOC110718181				LOC110733043	LOC110686370	LOC110718187		LOC110684437
	LOC110693654		LOC110718187				LOC110725193	LOC110688475			LOC110688032
	LOC110695211		LOC110693654				LOC110692666	LOC110684112			LOC110733502
	LOC110709636		LOC110730331				LOC110714321	LOC110695527			LOC110693654
	LOC110706946		LOC110732385				LOC110731659	LOC110725272			LOC110682050
	LOC110682050		LOC110738055				LOC110730184	LOC110730092			LOC110709636
	LOC110732385		LOC110682331				LOC110712914	LOC110714282			LOC110706946
	LOC110717625		LOC110688032				LOC110698454	LOC110724416			LOC110686966
	LOC110682331		LOC110737693				LOC110732543	LOC110692644			LOC110737693
	LOC110732386		LOC110732386				LOC110723728	LOC110725620			LOC110723910
	LOC110722682		LOC110697201				LOC110693138	LOC110688184			LOC110732386
	LOC110737693		LOC110706946				LOC110722853	LOC110709410			LOC110730330
	LOC110706505		LOC110723910				LOC110704029	LOC110729383			LOC110720903
	LOC110723910		LOC110681715				LOC110738055	LOC110693638			LOC110715793
	LOC110720903		LOC110720903				LOC110682331	LOC110725807			LOC110683016
	LOC110730330		LOC110717625				LOC110693935	LOC110721084
	LOC110734366		LOC110715793				LOC110723910	LOC110703096
	LOC110719670						LOC110717625	LOC110720629
	LOC110686966						LOC110683968	LOC110727828
	LOC110733129						LOC110719670	LOC110723272
	LOC110715793						LOC110737693	LOC110721693
							LOC110720903	LOC110733043
							LOC110689144	LOC110713909
							LOC110733129	LOC110724773
							LOC110734366	LOC110734297
							LOC110716961	LOC110725193
							LOC110712301	LOC110711750
							LOC110683016	LOC110728951
							LOC110715793	LOC110734422
								LOC110712914
								LOC110712886
								LOC110717536
								LOC110732543
								LOC110730184
								LOC110693138
								LOC110693067
								LOC110723728
								LOC110704029
								LOC110691264
								LOC110719982
								LOC110682192
								LOC110709636
								LOC110733502
								LOC110686966
								LOC110723910
								LOC110681715
								LOC110688032
								LOC110737693
								LOC110682050
								LOC110730330
								LOC110706946
								LOC110732386
								LOC110689144
								LOC110733129
								LOC110717625
								LOC110682299
								LOC110682331
								LOC110738055
								LOC110693654
								LOC110683968
								LOC110720903
								LOC110722682
								LOC110706505
								LOC110697201
								LOC110718181
								LOC110718187
								LOC110719670
								LOC110695211

## Sheet: Table S9
Table S9. String protein-protein interaction network analysis data.
node1	node2	node1_string_id	node2_string_id	neighborhood_on_chromosome	gene_fusion	phylogenetic_cooccurrence	homology	coexpression	experimentally_determined_interaction	database_annotated	automated_textmining	combined_score
BZIP44	WRKY40	3702.C0Z2L5	3702.Q9SAH7	0	0	0	0	0	0	0	0.202	0.202
BZIP44	SCL8	3702.C0Z2L5	3702.Q9FYR7	0	0	0	0	0	0.155	0	0.177	0.275
BZIP44	WRKY7	3702.C0Z2L5	3702.Q9STX0	0	0	0	0	0	0	0	0.28	0.28
BZIP44	CAMTA1	3702.C0Z2L5	3702.Q9FY74	0	0	0	0	0	0	0	0.379	0.379
CAMTA1	STOP1	3702.Q9FY74	3702.Q9C8N5	0	0	0	0	0	0	0	0.229	0.228
CAMTA1	MYB15	3702.Q9FY74	3702.Q9LTC4	0	0	0	0	0	0	0	0.399	0.398
DOF1.4	DOF5.6	3702.Q9FZA4	3702.Q9FM03	0	0	0	0.716	0	0	0	0.252	0.252
DOF5.6	MYR2	3702.Q9FM03	3702.Q9SQQ9	0	0	0	0	0.056	0.077	0.081	0.093	0.176
ERF060	SCL8	3702.O65665	3702.Q9FYR7	0.09	0	0	0	0.076	0.07	0.359	0.15	0.496
ERF12	HSFB2B	3702.Q94ID6	3702.Q9T0D3	0	0	0	0	0	0	0	0.161	0.161
ERF12	WRKY7	3702.Q94ID6	3702.Q9STX0	0	0	0	0	0	0	0	0.195	0.195
ERF12	SCL8	3702.Q94ID6	3702.Q9FYR7	0	0	0	0	0	0	0	0.33	0.33
ERF12	VOZ1	3702.Q94ID6	3702.Q9SGQ0	0	0	0	0	0	0	0	0.405	0.405
ERF12	K19M22.10	3702.Q94ID6	3702.Q9FIL9	0	0	0	0	0	0	0	0.456	0.456
GT-3B	WRKY40	3702.O80450	3702.Q9SAH7	0	0	0	0	0.081	0	0	0.113	0.15
GT-3B	MYB15	3702.O80450	3702.Q9LTC4	0	0	0	0	0.11	0	0	0.227	0.282
HSFB1	T6K21.80	3702.Q96320	3702.Q0WUB8	0	0	0	0	0.152	0	0	0	0.151
HSFB1	WRKY69	3702.Q96320	3702.Q93WV5	0	0	0	0	0.082	0	0	0.156	0.192
HSFB1	HSFB2B	3702.Q96320	3702.Q9T0D3	0	0	0.113	0.853	0.08	0	0	0.172	0.265
K19M22.10	STOP1	3702.Q9FIL9	3702.Q9C8N5	0	0	0	0	0	0	0.08	0.278	0.307
MYB15	SOC1	3702.Q9LTC4	3702.O64645	0	0	0	0	0	0	0	0.152	0.152
MYB15	WRKY40	3702.Q9LTC4	3702.Q9SAH7	0	0	0	0	0.312	0	0	0.653	0.751
NFYC3	SOC1	3702.Q9ZVL3	3702.O64645	0	0	0	0	0	0	0	0.597	0.597
NFYC3	TULP1	3702.Q9ZVL3	3702.Q9ZP59	0	0	0	0	0	0	0	0.161	0.161
SCL8	YAB5	3702.Q9FYR7	3702.Q8GW46	0	0	0	0	0	0	0	0.198	0.198
SCL8	TCP5	3702.Q9FYR7	3702.Q9FME3	0	0	0	0	0	0	0	0.19	0.19
SCL8	WRKY7	3702.Q9FYR7	3702.Q9STX0	0	0	0	0	0	0	0	0.161	0.161
SCL8	YAB2	3702.Q9FYR7	3702.Q9XFB0	0	0	0	0	0	0	0	0.229	0.228
SOC1	TCP5	3702.O64645	3702.Q9FME3	0	0	0	0	0	0	0	0.307	0.307
SOC1	VOZ1	3702.O64645	3702.Q9SGQ0	0	0	0	0	0	0	0	0.372	0.372
T6K21.80	WRKY40	3702.Q0WUB8	3702.Q9SAH7	0	0	0	0	0.358	0	0	0	0.358
TCP5	YAB5	3702.Q9FME3	3702.Q8GW46	0	0	0	0	0.196	0	0	0.31	0.421
TCP5	YAB2	3702.Q9FME3	3702.Q9XFB0	0	0	0	0	0.167	0	0	0.135	0.248
VOZ1	WRKY40	3702.Q9SGQ0	3702.Q9SAH7	0	0	0	0	0	0	0	0.154	0.153
WRKY40	WRKY69	3702.Q9SAH7	3702.Q93WV5	0	0	0.215	0.643	0	0	0	0.168	0.319
WRKY40	WRKY7	3702.Q9SAH7	3702.Q9STX0	0	0	0.191	0.635	0	0	0	0.306	0.415
WRKY69	WRKY7	3702.Q93WV5	3702.Q9STX0	0	0	0.174	0.726	0	0	0	0	0.174
YAB2	YAB5	3702.Q9XFB0	3702.Q8GW46	0	0	0	0.943	0.205	0	0	0.093	0.248

## Sheet: Table S10
Table S10. The primers for RT-qPCR.
Primer	Sequence(5'to3')
LOC110700730-F	TTTCCCGTACCTTTGGAGGC
LOC110700730-R	ATCCTCCTCGTCCACATCCA
LOC110707964-F	TGTTCTTGCGGTGAGTGTTCC
LOC110707964 -R	CCCATATTGCCATTGTTTGGT
LOC110698357-F	ATGGTAAACTCAAAGGCTAAG
LOC110698357-R	CAATGATTCAAGTCCCACAGG
LOC110693846-F	AGTGGATATGATGAAAAGGGC
LOC110693846-R	AGACTCGATAAAGAGGGTGCT
LOC110710748-F	CATCCTCGCCGTAAAAATCGC
LOC110710748-R	TGGAAAAACCTCGTCACCCGT
LOC110725171-F	TCCCTCTAAGCCTTTCACTCC
LOC110725171-R	ATTCAAATCCCACAAGACCCC
Actin-F	GTACGCATGGGTGCTTGACAAACTC
Actin-R	ATCAGCCTGGGAGGTACCAGTAAT
